# Supplementary material for: Bibliometric Analysis: The Effects of Triclosan on Human Health
Source: Toxics. 2022 Sep 1;10(9):523. doi: 10.3390/toxics10090523 (PMC9500643; doi:10.3390/toxics10090523)
Supplement: Supplementary file 1 [file toxics-10-00523-s001.zip]

Archive with 1 entries (1 files):
- toxics-1863997-supplementary.xlsx
