# Supplementary material for: Bibliometric Analysis: The Effects of Triclosan on Human Health
Source: Toxics. 2022 Sep 1;10(9):523. doi: 10.3390/toxics10090523 (PMC9500643; doi:10.3390/toxics10090523)
Supplement: Supplementary file 1 [file toxics-10-00523-s001.zip › toxics-1863997-supplementary.xlsx]

## Sheet: Sheet1
Authors	Author(s) ID	Title	Year	Source title	Volume	Issue	Art. No.	Page start	Page end	Cited by	DOI	Link	Document Type	Publication Stage	Open Access	Source	EID
Kolpin, D.W., Furlong, E.T., Meyer, M.T., Thurman, E.M., Zaugg, S.D., Barber, L.B., Buxton, H.T.	7004235870; 7005753720; 55463372000; 35553233300; 6603026470; 7102574981; 7004583902	Pharmaceuticals, hormones, and other organic wastewater contaminants in U.S. streams, 1999-2000: A national reconnaissance	2002	Environmental Science and Technology	36	6		1202	1211	6449	10.1021/es011055j	https://www.scopus.com/inward/record.url?eid=2-s2.0-0037085574&partnerID=40&md5=f0076a6d031995fc6468f66c7f172916	Article	Final	All Open Access, Green	Scopus	2-s2.0-0037085574
Boyce, J.M., Pittet, D.	7201747407; 7102541220	Guideline for Hand Hygiene in Health-Care Settings. Recommendations of the Healthcare Infection Control Practices Advisory Committee and the HICPAC/SHEA/APIC/IDSA Hand Hygiene Task Force. Society for Healthcare Epidemiology of America/Association for Professionals in Infection Control/Infectious Diseases Society of America.	2002	MMWR. Recommendations and reports : Morbidity and mortality weekly report. Recommendations and reports / Centers for Disease Control	51	RR-16		1	45, quiz CE1-454	1416		https://www.scopus.com/inward/record.url?eid=2-s2.0-0037174772&partnerID=40&md5=579d2327af19d19a10c7a3651f6f8e38	Article	Final		Scopus	2-s2.0-0037174772
Gao, Y., Cranston, R.	56342660400; 7004106413	Recent Advances in Antimicrobial Treatments of Textiles	2008	Textile Research Journal	78	1		60	72	835	10.1177/0040517507082332	https://www.scopus.com/inward/record.url?eid=2-s2.0-40549122316&partnerID=40&md5=a66c4e87495e69c7e9d348f2ab8f2465	Article	Final		Scopus	2-s2.0-40549122316
Boyce, J.M., Pittet, D.	7201747407; 7102541220	Guideline for hand hygiene in health-care settings: Recommendations of the healthcare infection control practices advisory committee and the HICPAC/SHEA/APIC/IDSA hand hygiene task force	2002	Infection Control and Hospital Epidemiology	23	S12		S3	S40	678	10.1086/503164	https://www.scopus.com/inward/record.url?eid=2-s2.0-17144447540&partnerID=40&md5=f00d8eca02664442a7d78259dda20343	Article	Final	All Open Access, Green	Scopus	2-s2.0-17144447540
Bendz, D., Paxéus, N.A., Ginn, T.R., Loge, F.J.	6603444022; 6603169319; 7004094578; 6701740944	Occurrence and fate of pharmaceutically active compounds in the environment, a case study: Höje River in Sweden	2005	Journal of Hazardous Materials	122	3		195	204	648	10.1016/j.jhazmat.2005.03.012	https://www.scopus.com/inward/record.url?eid=2-s2.0-20444435797&partnerID=40&md5=d470b5eb2ab4b89a9ed94c004fbd516b	Article	Final		Scopus	2-s2.0-20444435797
Browne, M.A., Niven, S.J., Galloway, T.S., Rowland, S.J., Thompson, R.C.	56275090500; 36768227700; 7005080291; 16195501300; 35453492500	Microplastic moves pollutants and additives to worms, reducing functions linked to health and biodiversity	2013	Current Biology	23	23		2388	2392	603	10.1016/j.cub.2013.10.012	https://www.scopus.com/inward/record.url?eid=2-s2.0-84889573827&partnerID=40&md5=a5c204eb218b2f7cab3bdee1bf78aa9f	Article	Final	All Open Access, Bronze, Green	Scopus	2-s2.0-84889573827
Carlton, J.M., Angiuoli, S.V., Suh, B.B., Kooij, T.W., Pertea, M., Silva, J.C., Ermolaeva, M.D., Allen, J.E., Selengut, J.D., Koo, H.L., Peterson, J.D., Pop, M., Kosack, D.S., Shumway, M.F., Bidwell, S.L., Shallom, S.J., Van Aken, S.E., Riedmuller, S.B., Feldblyum, T.V., Cho, J.K., Quackenbush, J., Sedegah, M., Shoaibi, A., Cummings, L.M., Florens, L., Yates, J.R., Raine, J.D., Sinden, R.E., Harr…	26643079100; 6506315775; 7103193862; 6507393866; 6602874676; 7403023173; 57188948165; 55477892900; 6602750204; 7102120558; 7403425649; 7005781142; 6506300776; 57216109574; 7004468408; 6507305890; 6602973821; 9243226000; 6603603440; 7403536069; 7004974520; 7003757980; 56285833600; 7007045550; 6701759489; 57202068397; 7006281876; 24406292600; 57213419194; 7402319744; 56346548400; 7103201919; 572139…	Genome sequence and comparative analysis of the model rodent malaria parasite Plasmodium yoelii yoelii	2002	Nature	419	6906		512	519	601	10.1038/nature01099	https://www.scopus.com/inward/record.url?eid=2-s2.0-0037015592&partnerID=40&md5=45ab9760429ef4761d4c96e38da9767f	Article	Final	All Open Access, Hybrid Gold	Scopus	2-s2.0-0037015592
Boyd, G.R., Reemtsma, H., Grimm, D.A., Mitra, S.	57205906474; 6505698381; 7007040618; 7403178202	Pharmaceuticals and personal care products (PPCPs) in surface and treated waters of Louisiana, USA and Ontario, Canada	2003	Science of the Total Environment	311	1-3		135	149	586	10.1016/S0048-9697(03)00138-4	https://www.scopus.com/inward/record.url?eid=2-s2.0-0038122783&partnerID=40&md5=8da3910821548b0dec3dfd752c6950af	Article	Final		Scopus	2-s2.0-0038122783
Balmer, M.E., Buser, H.-R., Müller, M.D., Poiger, T.	55853557900; 35432490500; 7404688013; 7004677378	Occurrence of some organic UV filters in wastewater, in surface waters, and in fish from Swiss lakes	2005	Environmental Science and Technology	39	4		953	962	552	10.1021/es040055r	https://www.scopus.com/inward/record.url?eid=2-s2.0-13844292551&partnerID=40&md5=cec5f34cc2c47c00716a6de880d52020	Article	Final		Scopus	2-s2.0-13844292551
Pratt, R.J., Pellowe, C.M., Wilson, J.A., Loveday, H.P., Harper, P.J., Jones, S.R.L.J., McDougall, C., Wilcox, M.H.	57213480113; 6602454958; 7406644873; 6603497570; 56207564700; 55473996700; 57198167610; 55446626100	epic2: National Evidence-Based Guidelines for Preventing Healthcare-Associated Infections in NHS Hospitals in England	2007	Journal of Hospital Infection	65	SUPPL. 1		S1	S59	532	10.1016/S0195-6701(07)60002-4	https://www.scopus.com/inward/record.url?eid=2-s2.0-33846921827&partnerID=40&md5=ae6baa1a1c28e723f67af2abda2e4a15	Article	Final	All Open Access, Bronze, Green	Scopus	2-s2.0-33846921827
Gómez, M.J., Martínez Bueno, M.J., Lacorte, S., Fernández-Alba, A.R., Agüera, A.	57219613020; 8654351700; 7007012191; 7004759873; 6701415534	Pilot survey monitoring pharmaceuticals and related compounds in a sewage treatment plant located on the Mediterranean coast	2007	Chemosphere	66	6		993	1002	467	10.1016/j.chemosphere.2006.07.051	https://www.scopus.com/inward/record.url?eid=2-s2.0-33751228154&partnerID=40&md5=1e111e313e54360f111ade8c77c037ec	Article	Final		Scopus	2-s2.0-33751228154
Loraine, G.A., Pettigrove, M.E.	6505978608; 12240849200	Seasonal variations in concentrations of pharmaceuticals and personal care products in drinking water and reclaimed wastewater in Southern California	2006	Environmental Science and Technology	40	3		687	695	460	10.1021/es051380x	https://www.scopus.com/inward/record.url?eid=2-s2.0-32344449614&partnerID=40&md5=348e17047157230bdce5f5479e843e9c	Article	Final		Scopus	2-s2.0-32344449614
Halden, R.U., Paull, D.H.	6603585082; 8648385600	Co-occurrence of triclocarban and triclosan in U.S. water resources	2005	Environmental Science and Technology	39	6		1420	1426	452	10.1021/es049071e	https://www.scopus.com/inward/record.url?eid=2-s2.0-15244355672&partnerID=40&md5=1b7511c9eeaef78010a8544d1f6a9f3b	Article	Final		Scopus	2-s2.0-15244355672
Lindström, A., Buerge, I.J., Poiger, T., Bergqvist, P.-A., Müller, M.D., Buser, H.-R.	57224763483; 6602877564; 7004677378; 35428887200; 7404688013; 35432490500	Occurrence and environmental behavior of the bactericide triclosan and its methyl derivative in surface waters and in wastewater	2002	Environmental Science and Technology	36	11		2322	2329	436	10.1021/es0114254	https://www.scopus.com/inward/record.url?eid=2-s2.0-0036591774&partnerID=40&md5=45356fc6a2ec53ec2c81c6e0f9f52a34	Article	Final		Scopus	2-s2.0-0036591774
Lishman, L., Smyth, S.A., Sarafin, K., Kleywegt, S., Toito, J., Peart, T., Lee, B., Servos, M., Beland, M., Seto, P.	6505883516; 14049140100; 57194477100; 14048584200; 14049568000; 6603577684; 56124588800; 55881105500; 14519102400; 14049015600	Occurrence and reductions of pharmaceuticals and personal care products and estrogens by municipal wastewater treatment plants in Ontario, Canada	2006	Science of the Total Environment	367	2-3		544	558	421	10.1016/j.scitotenv.2006.03.021	https://www.scopus.com/inward/record.url?eid=2-s2.0-33746346155&partnerID=40&md5=ce9dae2415b3f14f4d13aeeab5abd333	Article	Final		Scopus	2-s2.0-33746346155
Wolff, M.S., Engel, S.M., Berkowitz, G.S., Ye, X., Silva, M.J., Zhu, C., Wetmur, J., Calafat, A.M.	7403308642; 8701919800; 7005728386; 8902998000; 7403410398; 55455808500; 7004177820; 7005617310	Prenatal phenol and phthalate exposures and birth outcomes	2008	Environmental Health Perspectives	116	8		1092	1097	420	10.1289/ehp.11007	https://www.scopus.com/inward/record.url?eid=2-s2.0-49249091257&partnerID=40&md5=ba7916a91c089f3a18251e3473c4cb3b	Article	Final	All Open Access, Bronze, Green	Scopus	2-s2.0-49249091257
Simoncic, B., Tomsic, B.	55910787900; 8672620900	Structures of Novel Antimicrobial Agents for Textiles - A Review	2010	Textile Research Journal	80	16		1721	1737	413	10.1177/0040517510363193	https://www.scopus.com/inward/record.url?eid=2-s2.0-77956864027&partnerID=40&md5=962db0302b425b38152f3146b60af61f	Article	Final		Scopus	2-s2.0-77956864027
Bhargava, H.N., Leonard, P.A.	36046453400; 16943043900	Triclosan: Applications and safety	1996	American Journal of Infection Control	24	3		209	218	412	10.1016/S0196-6553(96)90017-6	https://www.scopus.com/inward/record.url?eid=2-s2.0-0029901844&partnerID=40&md5=f7f7d97b6583f0c83cb74806f46d14b0	Article	Final		Scopus	2-s2.0-0029901844
Vanderford, B.J., Pearson, R.A., Rexing, D.J., Snyder, S.A.	6506381729; 37665745000; 6507828170; 7401687489	Analysis of Endocrine Disruptors, Pharmaceuticals, and Personal Care Products in Water Using Liquid Chromatography/Tandem Mass Spectrometry	2003	Analytical Chemistry	75	22		6265	6274	396	10.1021/ac034210g	https://www.scopus.com/inward/record.url?eid=2-s2.0-0242569270&partnerID=40&md5=70da1ecee0d4a6a93f5b9f75bbe94f8a	Article	Final	All Open Access, Bronze	Scopus	2-s2.0-0242569270
Surolia, N., Surolia, A.	57211728502; 7103147506	Triclosan offers protection against blood stages of malaria by inhibiting enoyl-ACP reductase of Plasmodium falciparum	2001	Nature Medicine	7	2		167	173	395	10.1038/84612	https://www.scopus.com/inward/record.url?eid=2-s2.0-0035126479&partnerID=40&md5=6a52c49f137b3374afe75db7c6a9a0e4	Article	Final		Scopus	2-s2.0-0035126479
Calafat, A.M., Ye, X., Wong, L.-Y., Reidy, J.A., Needham, L.L.	7005617310; 8902998000; 7402091841; 7102684326; 35446662500	Urinary concentrations of triclosan in the U.S. population: 2003-2004	2008	Environmental Health Perspectives	116	3		303	307	391	10.1289/ehp.10768	https://www.scopus.com/inward/record.url?eid=2-s2.0-40849106476&partnerID=40&md5=daed9dd54a78ee68ce229230458a2b52	Article	Final	All Open Access, Bronze, Green	Scopus	2-s2.0-40849106476
McClellan, K., Halden, R.U.	35366848400; 6603585082	Pharmaceuticals and personal care products in archived U.S. biosolids from the 2001 EPA national sewage sludge survey	2010	Water Research	44	2		658	668	372	10.1016/j.watres.2009.12.032	https://www.scopus.com/inward/record.url?eid=2-s2.0-75849162177&partnerID=40&md5=f11f8523a603dc9541c1269c3af6fe2c	Article	Final	All Open Access, Green	Scopus	2-s2.0-75849162177
Levy, S.B.	7402774177	Factors impacting on the problem of antibiotic resistance	2002	Journal of Antimicrobial Chemotherapy	49	1		25	30	370	10.1093/jac/49.1.25	https://www.scopus.com/inward/record.url?eid=2-s2.0-0036151784&partnerID=40&md5=4962f60c9cf38d666a47c8428586c951	Article	Final	All Open Access, Bronze	Scopus	2-s2.0-0036151784
Jones, R.D., Jampani, H.B., Newman, J.L., Lee, A.S.	7501540401; 6506717620; 55215971900; 55477308800	Triclosan: A review of effectiveness and safety in health care settings	2000	American Journal of Infection Control	28	2		184	196	366	10.1067/mic.2000.102378	https://www.scopus.com/inward/record.url?eid=2-s2.0-0034007314&partnerID=40&md5=cb37cb849aeaad2e3dbb7775aa77640d	Article	Final		Scopus	2-s2.0-0034007314
Vanderford, B.J., Snyder, S.A.	6506381729; 7401687489	Analysis of pharmaceuticals in water by isotope dilution liquid chromatography/tandem mass spectrometry	2006	Environmental Science and Technology	40	23		7312	7320	363	10.1021/es0613198	https://www.scopus.com/inward/record.url?eid=2-s2.0-33845292937&partnerID=40&md5=f811c125f3917683593b1213c3af1269	Article	Final	All Open Access, Bronze	Scopus	2-s2.0-33845292937
Ramirez, A.J., Brain, R.A., Usenko, S., Mottaleb, M.A., O'Donnell, J.G., Stahl, L.L., Wathen, J.B., Snyder, B.D., Pitt, J.L., Perez-Hurtado, P., Dobbins, L.L., Brooks, B.W., Chambliss, C.K.	57105884600; 6603957401; 8710467200; 6701577511; 36461371000; 35238527600; 36462128600; 35238633100; 57196492744; 36461639000; 25924148200; 7201572161; 7003983340	Occurrence of pharmaceuticals and personal care products in fish: Results of a national pilot study in the United States	2009	Environmental Toxicology and Chemistry	28	12		2587	2597	354	10.1897/08-561.1	https://www.scopus.com/inward/record.url?eid=2-s2.0-73449114997&partnerID=40&md5=1a9578c7cef17eae52f2c121132be33c	Article	Final	All Open Access, Bronze	Scopus	2-s2.0-73449114997
Kosma, C.I., Lambropoulou, D.A., Albanis, T.A.	36446111000; 6701867257; 35598598800	Investigation of PPCPs in wastewater treatment plants in Greece: Occurrence, removal and environmental risk assessment	2014	Science of the Total Environment	466-467			421	438	352	10.1016/j.scitotenv.2013.07.044	https://www.scopus.com/inward/record.url?eid=2-s2.0-84881491541&partnerID=40&md5=f0543c0a962c028dc5a2812a7e965073	Article	Final		Scopus	2-s2.0-84881491541
Weigel, S., Berger, U., Jensen, E., Kallenborn, R., Thoresen, H., Hühnerfuss, H.	7004161848; 35723879300; 7202081849; 6603827222; 6505771060; 7005839626	Determination of selected pharmaceuticals and caffeine in sewage and seawater from Tromsø/Norway with emphasis on ibuprofen and its metabolites	2004	Chemosphere	56	6		583	592	350	10.1016/j.chemosphere.2004.04.015	https://www.scopus.com/inward/record.url?eid=2-s2.0-2942718830&partnerID=40&md5=3ce935e2706481c8f2459a88f6857358	Article	Final		Scopus	2-s2.0-2942718830
Yang, L.-H., Ying, G.-G., Su, H.-C., Stauber, J.L., Adams, M.S., Binet, M.T.	56953733600; 7006664489; 35759860200; 7004542809; 7403905462; 7003485267	Growth-inhibiting effects of 12 antibacterial agents and their mixtures on the freshwater microalga Pseudokirchneriella subcapitata	2008	Environmental Toxicology and Chemistry	27	5		1201	1208	345	10.1897/07-471.1	https://www.scopus.com/inward/record.url?eid=2-s2.0-43649103005&partnerID=40&md5=8053d4327086c04055a5c3a008bd0be4	Article	Final		Scopus	2-s2.0-43649103005
Schweizer, H.P.	7102982697	Triclosan: A widely used biocide and its link to antibiotics	2001	FEMS Microbiology Letters	202	1		1	7	345	10.1016/S0378-1097(01)00273-7	https://www.scopus.com/inward/record.url?eid=2-s2.0-0035822555&partnerID=40&md5=ca60b09465faa3244e2e1fed5965c3c6	Article	Final	All Open Access, Bronze	Scopus	2-s2.0-0035822555
Carmona, E., Andreu, V., Picó, Y.	56088140900; 55915249900; 7004372418	Occurrence of acidic pharmaceuticals and personal care products in Turia River Basin: From waste to drinking water	2014	Science of the Total Environment	484	1		53	63	344	10.1016/j.scitotenv.2014.02.085	https://www.scopus.com/inward/record.url?eid=2-s2.0-84897067017&partnerID=40&md5=15e56064e2f11909c754a5a50521ab60	Article	Final		Scopus	2-s2.0-84897067017
Kinney, C.A., Furlong, E.T., Zaugg, S.D., Burkhardt, M.R., Werner, S.L., Cahill, J.D., Jorgensen, G.R.	7005449334; 7005753720; 6603026470; 7005486455; 7202886293; 7103370453; 15127336600	Survey of organic wastewater contaminants in biosolids destined for land application	2006	Environmental Science and Technology	40	23		7207	7215	341	10.1021/es0603406	https://www.scopus.com/inward/record.url?eid=2-s2.0-33845316472&partnerID=40&md5=00172ada6eac29c1e1c98212d1767cb6	Article	Final		Scopus	2-s2.0-33845316472
Lee, H.-B., Peart, T.E., Svoboda, M.L.	7501482652; 6603577684; 57212747063	Determination of endocrine-disrupting phenols, acidic pharmaceuticals, and personal-care products in sewage by solid-phase extraction and gas chromatography-mass spectrometry	2005	Journal of Chromatography A	1094	1-2		122	129	333	10.1016/j.chroma.2005.07.070	https://www.scopus.com/inward/record.url?eid=2-s2.0-27344432627&partnerID=40&md5=c422fd8661b8e9afe2fd9bc9f7b920f9	Article	Final		Scopus	2-s2.0-27344432627
Ye, X., Kuklenyik, Z., Needham, L.L., Calafat, A.M.	8902998000; 6602625114; 35446662500; 7005617310	Automated on-line column-switching HPLC-MS/MS method with peak focusing for the determination of nine environmental phenols in urine	2005	Analytical Chemistry	77	16		5407	5413	330	10.1021/ac050390d	https://www.scopus.com/inward/record.url?eid=2-s2.0-23744507267&partnerID=40&md5=b1039a0425c3112661173ae9cecd35a8	Article	Final		Scopus	2-s2.0-23744507267
Blair, B.D., Crago, J.P., Hedman, C.J., Klaper, R.D.	55546429700; 25923263800; 16645506500; 6603344506	Pharmaceuticals and personal care products found in the Great Lakes above concentrations of environmental concern	2013	Chemosphere	93	9		2116	2123	328	10.1016/j.chemosphere.2013.07.057	https://www.scopus.com/inward/record.url?eid=2-s2.0-84886427276&partnerID=40&md5=a27fee7472c29c347b6f1be13996d819	Article	Final	All Open Access, Hybrid Gold	Scopus	2-s2.0-84886427276
Steenackers, H., Hermans, K., Vanderleyden, J., De Keersmaecker, S.C.J.	25630014700; 25629712000; 36832775400; 8564781800	Salmonella biofilms: An overview on occurrence, structure, regulation and eradication	2012	Food Research International	45	2		502	531	307	10.1016/j.foodres.2011.01.038	https://www.scopus.com/inward/record.url?eid=2-s2.0-84857409524&partnerID=40&md5=0b50a34a7e0c40ef6aafc14e3e30335c	Article	Final	All Open Access, Green	Scopus	2-s2.0-84857409524
Bueno, M.J.M., Gomez, M.J., Herrera, S., Hernando, M.D., Agüera, A., Fernández-Alba, A.R.	8654351700; 57219613020; 26425080600; 35573234800; 6701415534; 7004759873	Occurrence and persistence of organic emerging contaminants and priority pollutants in five sewage treatment plants of Spain: Two years pilot survey monitoring	2012	Environmental Pollution	164			267	273	301	10.1016/j.envpol.2012.01.038	https://www.scopus.com/inward/record.url?eid=2-s2.0-84857516203&partnerID=40&md5=bb5fde7dca26294f639f15bb766a5af6	Article	Final		Scopus	2-s2.0-84857516203
Novo, A., André, S., Viana, P., Nunes, O.C., Manaia, C.M.	33368167000; 35091129600; 7003678527; 7005088596; 6602465318	Antibiotic resistance, Antimicrobial residues and bacterial community composition in urban wastewater	2013	Water Research	47	5		1875	1887	295	10.1016/j.watres.2013.01.010	https://www.scopus.com/inward/record.url?eid=2-s2.0-84873523628&partnerID=40&md5=d924216dd898734994f5f413999b43e7	Article	Final		Scopus	2-s2.0-84873523628
Wu, C., Spongberg, A.L., Witter, J.D., Fang, M., Czajkowski, K.P.	55575336600; 6602983830; 16680243500; 35758271100; 7004355233	Uptake of pharmaceutical and personal care products by soybean plants from soils applied with biosolids and irrigated with contaminated water	2010	Environmental Science and Technology	44	16		6157	6161	294	10.1021/es1011115	https://www.scopus.com/inward/record.url?eid=2-s2.0-77956508098&partnerID=40&md5=9ed1ae138260d6b7d4162eaf11879bff	Article	Final		Scopus	2-s2.0-77956508098
Yoon, Y., Ryu, J., Oh, J., Choi, B.-G., Snyder, S.A.	7402126688; 35783715200; 7402155199; 55519758000; 7401687489	Occurrence of endocrine disrupting compounds, pharmaceuticals, and personal care products in the Han River (Seoul, South Korea)	2010	Science of the Total Environment	408	3		636	643	286	10.1016/j.scitotenv.2009.10.049	https://www.scopus.com/inward/record.url?eid=2-s2.0-70749141878&partnerID=40&md5=e624c3b02c2637e67e601958a1781682	Article	Final		Scopus	2-s2.0-70749141878
Veldhoen, N., Skirrow, R.C., Osachoff, H., Wigmore, H., Clapson, D.J., Gunderson, M.P., Van Aggelen, G., Helbing, C.C.	6603158219; 6602471427; 6506350299; 15066236200; 15065128800; 7005316963; 6508270075; 7004291628	The bactericidal agent triclosan modulates thyroid hormone-associated gene expression and disrupts postembryonic anuran development	2006	Aquatic Toxicology	80	3		217	227	285	10.1016/j.aquatox.2006.08.010	https://www.scopus.com/inward/record.url?eid=2-s2.0-33751119557&partnerID=40&md5=e82b64a257efade818cc7a679df5a75b	Article	Final		Scopus	2-s2.0-33751119557
Ying, G.-G., Kookana, R.S.	7006664489; 7004044324	Triclosan in wastewaters and biosolids from Australian wastewater treatment plants	2007	Environment International	33	2		199	205	279	10.1016/j.envint.2006.09.008	https://www.scopus.com/inward/record.url?eid=2-s2.0-33845604655&partnerID=40&md5=7009f511baa7f16d4aa113ec96036c42	Article	Final		Scopus	2-s2.0-33845604655
Pal, C., Bengtsson-Palme, J., Rensing, C., Kristiansson, E., Larsson, D.G.J.	55991704100; 55861352500; 7004252643; 8986273500; 7003802573	BacMet: Antibacterial biocide and metal resistance genes database	2014	Nucleic Acids Research	42	D1		D737	D743	278	10.1093/nar/gkt1252	https://www.scopus.com/inward/record.url?eid=2-s2.0-84891762873&partnerID=40&md5=cc3741f4b4fcfddfac0643504c42ddcb	Article	Final	All Open Access, Gold, Green	Scopus	2-s2.0-84891762873
Heidler, J., Halden, R.U.	13907582600; 6603585082	Mass balance assessment of triclosan removal during conventional sewage treatment	2007	Chemosphere	66	2		362	369	278	10.1016/j.chemosphere.2006.04.066	https://www.scopus.com/inward/record.url?eid=2-s2.0-33845297957&partnerID=40&md5=30b55243a522519279011a06ac93b89e	Article	Final		Scopus	2-s2.0-33845297957
Ahn, K.C., Zhao, B., Chen, J., Cherednichenko, G., Sanmarti, E., Denison, M.S., Lasley, B., Pessah, I.N., Kültz, D., Chang, D.P.Y., Gee, S.J., Hammock, B.D.	7202870663; 56875886900; 7501880405; 7004289178; 25225954600; 7101971800; 7102798541; 7004392952; 7004566645; 7403319383; 26642883900; 7101843599	In vitro biologic activities of the antimicrobials triclocarban, its analogs, and triclosan in bioassay screens: Receptor-based bioassay screens	2008	Environmental Health Perspectives	116	9		1203	1210	272	10.1289/ehp.11200	https://www.scopus.com/inward/record.url?eid=2-s2.0-54149085536&partnerID=40&md5=712a28f24a04f7712a69f2ef3a5e91c8	Article	Final	All Open Access, Bronze, Green	Scopus	2-s2.0-54149085536
Wilson, B.A., Smith, V.H., Denoyelles Jr., F., Larive, C.K.	7403562105; 55344669800; 6603574328; 7005995919	Effects of three pharmaceutical and personal care products on natural freshwater algal assemblages	2003	Environmental Science and Technology	37	9		1713	1719	271	10.1021/es0259741	https://www.scopus.com/inward/record.url?eid=2-s2.0-0037847501&partnerID=40&md5=4183bb6f5b6d2b74585744008995cddf	Article	Final		Scopus	2-s2.0-0037847501
Xu, J., Wu, L., Chang, A.C.	56275689700; 7404903822; 7402539755	Degradation and adsorption of selected pharmaceuticals and personal care products (PPCPs) in agricultural soils	2009	Chemosphere	77	10		1299	1305	267	10.1016/j.chemosphere.2009.09.063	https://www.scopus.com/inward/record.url?eid=2-s2.0-71649112572&partnerID=40&md5=34d846b65515d744d853d6becddd7b58	Article	Final		Scopus	2-s2.0-71649112572
Allmyr, M., Adolfsson-Erici, M., McLachlan, M.S., Sandborgh-Englund, G.	14622292500; 6602922841; 7005745338; 55666428400	Triclosan in plasma and milk from Swedish nursing mothers and their exposure via personal care products	2006	Science of the Total Environment	372	1		87	93	267	10.1016/j.scitotenv.2006.08.007	https://www.scopus.com/inward/record.url?eid=2-s2.0-33750976355&partnerID=40&md5=7bac4302e573cf598405488f98dc1c94	Article	Final		Scopus	2-s2.0-33750976355
Ishibashi, H., Matsumura, N., Hirano, M., Matsuoka, M., Shiratsuchi, H., Ishibashi, Y., Takao, Y., Arizono, K.	34570461600; 7102991703; 40161541700; 8420387500; 7003543732; 7402603401; 7101878174; 7005194611	Effects of triclosan on the early life stages and reproduction of medaka Oryzias latipes and induction of hepatic vitellogenin	2004	Aquatic Toxicology	67	2		167	179	267	10.1016/j.aquatox.2003.12.005	https://www.scopus.com/inward/record.url?eid=2-s2.0-1542375206&partnerID=40&md5=ed5ed258c565f804c792c15ddc1e96b8	Article	Final		Scopus	2-s2.0-1542375206
Wetmore, B.A., Wambaugh, J.F., Ferguson, S.S., Sochaski, M.A., Rotroff, D.M., Freeman, K., Clewell, H.J., Dix, D.J., Andersen, M.E., Houck, K.A., Allen, B., Judson, R.S., Singh, R., Kavlock, R.J., Richard, A.M., Thomas, R.S.	6507642937; 36136138200; 57189702872; 12544660200; 26656017700; 36452694700; 35498848200; 7006538688; 7403198360; 7003867967; 57212658881; 35302023300; 57225989378; 7005967528; 26635899900; 8905931300	Integration of dosimetry, exposure, and high-throughput screening data in chemical toxicity assessment	2012	Toxicological Sciences	125	1		157	174	265	10.1093/toxsci/kfr254	https://www.scopus.com/inward/record.url?eid=2-s2.0-84555187264&partnerID=40&md5=95dbff3e776c13f8cecab53c8fe6ab12	Article	Final	All Open Access, Green	Scopus	2-s2.0-84555187264
Padhye, L.P., Yao, H., Kung'u, F.T., Huang, C.-H.	16234173100; 35276518200; 55927345800; 56413141800	Year-long evaluation on the occurrence and fate ofpharmaceuticals, personal care products, andendocrine disrupting chemicals in an urban drinking water treatment plant	2014	Water Research	51			266	276	264	10.1016/j.watres.2013.10.070	https://www.scopus.com/inward/record.url?eid=2-s2.0-84895077445&partnerID=40&md5=3a934c2675e9993927e8ac864fdca0fc	Article	Final		Scopus	2-s2.0-84895077445
Meeker, J.D., Cantonwine, D.E., Rivera-González, L.O., Ferguson, K.K., Mukherjee, B., Calafat, A.M., Ye, X., Anzalota Del Toro, L.V., Crespo-Hernández, N., Jiménez-Vélez, B., Alshawabkeh, A.N., Cordero, J.F.	7003970613; 18533896300; 55639871400; 47960986400; 7202760576; 7005617310; 8902998000; 55639790800; 55898625400; 7101847166; 7003500581; 57208384016	Distribution, variability, and predictors of urinary concentrations of phenols and parabens among pregnant women in puerto rico	2013	Environmental Science and Technology	47	7		3439	3447	259	10.1021/es400510g	https://www.scopus.com/inward/record.url?eid=2-s2.0-84875772750&partnerID=40&md5=0ee2ee5b132b34c1d23bdd36ba27f66e	Article	Final	All Open Access, Green	Scopus	2-s2.0-84875772750
Kinney, C.A., Furlong, E.T., Kolpin, D.W., Burkhardt, M.R., Zaugg, S.D., Werner, S.L., Bossio, J.P., Benotti, M.J.	7005449334; 7005753720; 7004235870; 7005486455; 6603026470; 7202886293; 23003253900; 6507078487	Bioaccumulation of pharmaceuticals and other anthropogenic waste indicators in earthworms from agricultural soil amended with biosolid or swine manure	2008	Environmental Science and Technology	42	6		1863	1870	259	10.1021/es702304c	https://www.scopus.com/inward/record.url?eid=2-s2.0-41849149620&partnerID=40&md5=6878de817a323e24861d7d12f348e63b	Article	Final	All Open Access, Green	Scopus	2-s2.0-41849149620
Calafat, A.M., Weuve, J., Ye, X., Jia, L.T., Hu, H., Ringer, S., Huttner, K., Hauser, R.	7005617310; 55982983200; 8902998000; 25930424900; 55740738900; 7006682722; 7004032900; 55499639100	Exposure to bisphenol A and other phenols in neonatal intensive care unit premature infants	2009	Environmental Health Perspectives	117	4		639	644	258	10.1289/ehp.0800265	https://www.scopus.com/inward/record.url?eid=2-s2.0-64049108375&partnerID=40&md5=ee62d7cee59434d7e76248e383794445	Article	Final	All Open Access, Bronze, Green	Scopus	2-s2.0-64049108375
Klamerth, N., Rizzo, L., Malato, S., Maldonado, M.I., Agüera, A., Fernández-Alba, A.R.	25628055800; 9044416100; 57207915948; 8966864500; 6701415534; 7004759873	Degradation of fifteen emerging contaminants at μg L-1 initial concentrations by mild solar photo-Fenton in MWTP effluents	2010	Water Research	44	2		545	554	254	10.1016/j.watres.2009.09.059	https://www.scopus.com/inward/record.url?eid=2-s2.0-75849119295&partnerID=40&md5=69ccf90530ba562bf9d54a10574d422b	Article	Final		Scopus	2-s2.0-75849119295
Kah, M., Beulke, S., Tiede, K., Hofmann, T.	15053354300; 6602822055; 23394031000; 56482814600	Nanopesticides: State of knowledge, environmental fate, and exposure modeling	2013	Critical Reviews in Environmental Science and Technology	43	16		1823	1867	249	10.1080/10643389.2012.671750	https://www.scopus.com/inward/record.url?eid=2-s2.0-84873745917&partnerID=40&md5=73e2b2f982c16bc97e49f170a9e51d8c	Article	Final		Scopus	2-s2.0-84873745917
Kinnings, S.L., Liu, N., Buchmeier, N., Tonge, P.J., Xie, L., Bourne, P.E.	26531338700; 34570800300; 6701757843; 7003501916; 57198836096; 35458582500	Drug discovery using chemical systems biology: Repositioning the safe medicine Comtan to treat multi-drug and extensively drug resistant tuberculosis	2009	PLoS Computational Biology	5	7	e1000423			247	10.1371/journal.pcbi.1000423	https://www.scopus.com/inward/record.url?eid=2-s2.0-68249144628&partnerID=40&md5=09236a777c1343043d44af8e9967616d	Article	Final	All Open Access, Gold, Green	Scopus	2-s2.0-68249144628
Ramaswamy, B.R., Shanmugam, G., Velu, G., Rengarajan, B., Larsson, D.G.J.	7004908284; 36471129400; 55224295800; 44561398300; 7003802573	GC-MS analysis and ecotoxicological risk assessment of triclosan, carbamazepine and parabens in Indian rivers	2011	Journal of Hazardous Materials	186	2-3		1586	1593	246	10.1016/j.jhazmat.2010.12.037	https://www.scopus.com/inward/record.url?eid=2-s2.0-79751533229&partnerID=40&md5=74b787ee78fbe2975f014e50fd078b79	Article	Final		Scopus	2-s2.0-79751533229
Hovander, L., Malmberg, T., Athanasiadou, M., Athanassiadis, I., Rahm, S., Bergman, A., Wehler, E.K.	6506789172; 6602704931; 6602935707; 6508093686; 8617914200; 7201460538; 6603175659	Identification of hydroxylated PCB metabolites and other phenolic halogenated pollutants in human blood plasma	2002	Archives of Environmental Contamination and Toxicology	42	1		105	117	245	10.1007/s002440010298	https://www.scopus.com/inward/record.url?eid=2-s2.0-0036202383&partnerID=40&md5=f82d4e93b52f1f54e9bd984f99f9ac07	Article	Final		Scopus	2-s2.0-0036202383
Wu, X., Ernst, F., Conkle, J.L., Gan, J.	56129579000; 7101745644; 12139582600; 8152964000	Comparative uptake and translocation of pharmaceutical and personal care products (PPCPs) by common vegetables	2013	Environment International	60			15	22	244	10.1016/j.envint.2013.07.015	https://www.scopus.com/inward/record.url?eid=2-s2.0-84883257211&partnerID=40&md5=881c3ce01e4721eef3bc78aac6664aae	Article	Final		Scopus	2-s2.0-84883257211
Zhao, J.-L., Ying, G.-G., Wang, L., Yang, J.-F., Yang, X.-B., Yang, L.-H., Li, X.	25636583400; 7006664489; 57189472135; 52063960400; 7408598435; 56953733600; 55718401700	Determination of phenolic endocrine disrupting chemicals and acidic pharmaceuticals in surface water of the Pearl Rivers in South China by gas chromatography-negative chemical ionization-mass spectrometry	2009	Science of the Total Environment	407	2		962	974	244	10.1016/j.scitotenv.2008.09.048	https://www.scopus.com/inward/record.url?eid=2-s2.0-56949093131&partnerID=40&md5=2b41e1c023bdb98d33a9c454038e0dcc	Article	Final		Scopus	2-s2.0-56949093131
Rule, K.L., Ebbett, V.R., Vikesland, P.J.	36193438000; 8505341600; 6603770862	Formation of chloroform and chlorinated organics by free-chlorine-mediated oxidation of triclosan	2005	Environmental Science and Technology	39	9		3176	3185	244	10.1021/es048943+	https://www.scopus.com/inward/record.url?eid=2-s2.0-18444383990&partnerID=40&md5=0985a3bd36c3b0950191f0927972d845	Article	Final		Scopus	2-s2.0-18444383990
Chalew, T.E.A., Halden, R.U.	25649100600; 6603585082	Environmental exposure of aquatic and terrestrial biota to triclosan and triclocarban	2009	Journal of the American Water Resources Association	45	1		4	13	240	10.1111/j.1752-1688.2008.00284.x	https://www.scopus.com/inward/record.url?eid=2-s2.0-58849153291&partnerID=40&md5=11d28b9176cb2b96ac7be568595e98e4	Article	Final	All Open Access, Bronze, Green	Scopus	2-s2.0-58849153291
Gunsolley, J.C.	7004529347	A meta-analysis of six-month studies of antiplaque and antigingivitis agents	2006	Journal of the American Dental Association	137	12		1649	1657	239	10.14219/jada.archive.2006.0110	https://www.scopus.com/inward/record.url?eid=2-s2.0-33846455842&partnerID=40&md5=92e507fac70fa32cf4ce62bafdb0e1bf	Article	Final		Scopus	2-s2.0-33846455842
Scully, C., Porter, S.	55183840900; 7201730425	Oral mucosal disease: Recurrent aphthous stomatitis	2008	British Journal of Oral and Maxillofacial Surgery	46	3		198	206	237	10.1016/j.bjoms.2007.07.201	https://www.scopus.com/inward/record.url?eid=2-s2.0-40149098847&partnerID=40&md5=b19819b4d071e5b3052776f4a0cb0f51	Article	Final		Scopus	2-s2.0-40149098847
Flaherty, C.M., Dodson, S.I.	7005128169; 7005783642	Effects of pharmaceuticals on Daphnia survival, growth, and reproduction	2005	Chemosphere	61	2		200	207	235	10.1016/j.chemosphere.2005.02.016	https://www.scopus.com/inward/record.url?eid=2-s2.0-24944520001&partnerID=40&md5=df5fcd5b96ae32d62a016647e2e63204	Article	Final		Scopus	2-s2.0-24944520001
Walters, E., McClellan, K., Halden, R.U.	35367421400; 35366848400; 6603585082	Occurrence and loss over three years of 72 pharmaceuticals and personal care products from biosolids-soil mixtures in outdoor mesocosms	2010	Water Research	44	20		6011	6020	234	10.1016/j.watres.2010.07.051	https://www.scopus.com/inward/record.url?eid=2-s2.0-78649327353&partnerID=40&md5=8cc4d32bf63dfda25daf5d00fc190cc2	Article	Final	All Open Access, Green	Scopus	2-s2.0-78649327353
Kuo, M.R., Morbidoni, H.R., Alland, D., Sneddon, S.F., Gourlie, B.B., Staveski, M.M., Leonard, M., Gregory, J.S., Janjigian, A.D., Yee, C., Musser, J.M., Kreiswirth, B., Iwamoto, H., Perozzo, R., Jacobs Jr., W.R., Sacchettini, J.C., Fidock, D.A.	7202144300; 7801449689; 6701345204; 6603386332; 6602656989; 6506476668; 7201687132; 57197892804; 6503902033; 57196622897; 7103224550; 7004940390; 36727984200; 6602436934; 10240378100; 7006739881; 7004002430	Targeting tuberculosis and malaria through inhibition of enoyl reductase. Compound activity and structural data	2003	Journal of Biological Chemistry	278	23		20851	20859	233	10.1074/jbc.M211968200	https://www.scopus.com/inward/record.url?eid=2-s2.0-0038757566&partnerID=40&md5=00031ef308efe01a8a9ef6ebdd2202ab	Article	Final	All Open Access, Hybrid Gold	Scopus	2-s2.0-0038757566
Vonberg, R.-P., Kuijper, E.J., Wilcox, M.H., Barbut, F., Tüll, P., Gastmeier, P., Van Den Broek, P.J., Colville, A., Coignard, B., Daha, T., Debast, S., Duerden, B.I., van den Hof, S., van der Kooi, T., Maarleveld, H.J.H., Nagy, E., Notermans, D.W., O'Driscoll, J., Patel, B., Stone, S., Wiuff, C.	8565165000; 24429752400; 55446626100; 7005710294; 6602452490; 7004794566; 8875365500; 6603774892; 16023753500; 23395745000; 24075580100; 7005680507; 56089651700; 15842509300; 24076337800; 6507246338; 6701832877; 7003279651; 57212789167; 7202246300; 6602710272	Infection control measures to limit the spread of Clostridium difficile	2008	Clinical Microbiology and Infection	14	SUPPL. 5		2	20	231	10.1111/j.1469-0691.2008.01992.x	https://www.scopus.com/inward/record.url?eid=2-s2.0-42449133334&partnerID=40&md5=ea1948e122edc31c3dfac3a89c221411	Article	Final	All Open Access, Bronze	Scopus	2-s2.0-42449133334
Xie, M., Nghiem, L.D., Price, W.E., Elimelech, M.	55710046100; 36778460100; 7201638599; 56265688700	Comparison of the removal of hydrophobic trace organic contaminants by forward osmosis and reverse osmosis	2012	Water Research	46	8		2683	2692	229	10.1016/j.watres.2012.02.023	https://www.scopus.com/inward/record.url?eid=2-s2.0-84858999676&partnerID=40&md5=8afb969b4e65a0e67b0582bdf41439c6	Article	Final	All Open Access, Green	Scopus	2-s2.0-84858999676
Bourgin, M., Beck, B., Boehler, M., Borowska, E., Fleiner, J., Salhi, E., Teichler, R., von Gunten, U., Siegrist, H., McArdell, C.S.	37046759400; 56875200800; 56254223700; 6506844277; 57197818081; 6602939937; 57197807141; 35239039000; 55942586000; 6602306294	Evaluation of a full-scale wastewater treatment plant upgraded with ozonation and biological post-treatments: Abatement of micropollutants, formation of transformation products and oxidation by-products	2018	Water Research	129			486	498	227	10.1016/j.watres.2017.10.036	https://www.scopus.com/inward/record.url?eid=2-s2.0-85035011559&partnerID=40&md5=e2938745fcad773241051b535e3f77c2	Article	Final	All Open Access, Green	Scopus	2-s2.0-85035011559
Sandborgh-Englund, G., Adolfsson-Erici, M., Odham, G., Ekstrand, J.	55666428400; 6602922841; 7003351268; 7005484046	Pharmacokinetics of triclosan following oral ingestion in humans	2006	Journal of Toxicology and Environmental Health - Part A: Current Issues	69	20		1861	1873	227	10.1080/15287390600631706	https://www.scopus.com/inward/record.url?eid=2-s2.0-33748475845&partnerID=40&md5=54793c421ae22dae85bf143fa3817624	Article	Final		Scopus	2-s2.0-33748475845
Wolff, M.S., Teitelbaum, S.L., Pinney, S.M., Windham, G., Liao, L., Biro, F., Kushi, L.H., Erdmann, C., Hiatt, R.A., Rybak, M.E., Calafat, A.M.	7403308642; 35417351600; 7004231198; 7005848836; 35741134100; 7005757041; 7006916086; 8056422900; 7006814258; 7101737021; 7005617310	Investigation of relationships between urinary biomarkers of phytoestrogens, phthalates, and phenols and pubertal stages in girls	2010	Environmental Health Perspectives	118	7		1039	1046	216	10.1289/ehp.0901690	https://www.scopus.com/inward/record.url?eid=2-s2.0-77954843646&partnerID=40&md5=29172a8b5486d755bb18c99c321cc129	Article	Final	All Open Access, Bronze, Green	Scopus	2-s2.0-77954843646
Siddiqui, A.R., Bernstein, J.M.	7201954969; 57213246871	Chronic wound infection: Facts and controversies	2010	Clinics in Dermatology	28	5		519	526	215	10.1016/j.clindermatol.2010.03.009	https://www.scopus.com/inward/record.url?eid=2-s2.0-77955942916&partnerID=40&md5=d3b768c46a5cfd5331bb48223cd8fbcb	Article	Final		Scopus	2-s2.0-77955942916
Latch, D.E., Packer, J.L., Arnold, W.A., McNeill, K.	6508187996; 7103202218; 7402285401; 7005428785	Photochemical conversion of triclosan to 2,8-dichlorodibenzo-p-dioxin in aqueous solution	2003	Journal of Photochemistry and Photobiology A: Chemistry	158	1		63	66	211	10.1016/S1010-6030(03)00103-5	https://www.scopus.com/inward/record.url?eid=2-s2.0-0344520368&partnerID=40&md5=12ecf89fe914ac8d6024476b8929b937	Article	Final		Scopus	2-s2.0-0344520368
Latch, D.E., Packer, J.L., Stender, B.L., VanOverbeke, J., Arnold, W.A., McNeill, K.	6508187996; 7103202218; 6603497201; 6507701280; 7402285401; 7005428785	Aqueous photochemistry of triclosan: Formation of 2,4-dichlorophenol, 2,8-dichlorodibenzo-p-dioxin, and oligomerization products	2005	Environmental Toxicology and Chemistry	24	3		517	525	210	10.1897/04-243R.1	https://www.scopus.com/inward/record.url?eid=2-s2.0-13944282536&partnerID=40&md5=20ac088dee172b96c80fdc26caceef0e	Article	Final		Scopus	2-s2.0-13944282536
Wolff, M.S., Teitelbaum, S.L., Windham, G., Pinney, S.M., Britton, J.A., Chelimo, C., Godbold, J., Biro, F., Kushi, L.H., Pfeiffer, C.M., Calafat, A.M.	7403308642; 35417351600; 7005848836; 7004231198; 7202165681; 15757157600; 35444455100; 7005757041; 7006916086; 7103152814; 7005617310	Pilot study of urinary biomarkers of phytoestrogens, phthalates, and phenols in girls	2007	Environmental Health Perspectives	115	1		116	121	208	10.1289/ehp.9488	https://www.scopus.com/inward/record.url?eid=2-s2.0-33846014684&partnerID=40&md5=ec1485053d64965d7f9d4865328bedec	Article	Final	All Open Access, Bronze, Green	Scopus	2-s2.0-33846014684
Stasinakis, A.S., Gatidou, G., Mamais, D., Thomaidis, N.S., Lekkas, T.D.	6603280085; 56147917000; 6601960379; 6701846377; 7004125547	Occurrence and fate of endocrine disrupters in Greek sewage treatment plants	2008	Water Research	42	6-7		1796	1804	206	10.1016/j.watres.2007.11.003	https://www.scopus.com/inward/record.url?eid=2-s2.0-40749090431&partnerID=40&md5=b9c1dfada69cf9486e052fa9a2f7e300	Article	Final		Scopus	2-s2.0-40749090431
Parikh, S.L., Xiao, G., Tonge, P.J.	7101905289; 7201917163; 7003501916	Inhibition of InhA, the enoyl reductase from Mycobacterium tuberculosis, by triclosan and isoniazid	2000	Biochemistry	39	26		7645	7650	206	10.1021/bi0008940	https://www.scopus.com/inward/record.url?eid=2-s2.0-17644436310&partnerID=40&md5=5dd644df905e00ac2130df1e56abd9c4	Article	Final		Scopus	2-s2.0-17644436310
Rees Clayton, E.M., Todd, M., Dowd, J.B., Aiello, A.E.	36837520200; 55879075100; 14035653400; 7004914475	The impact of bisphenol A and triclosan on immune parameters in the U.S. population, NHANES 2003-2006	2011	Environmental Health Perspectives	119	3		390	396	205	10.1289/ehp.1002883	https://www.scopus.com/inward/record.url?eid=2-s2.0-79952330537&partnerID=40&md5=8c3da7abd2641946cbe5444f018cb12c	Article	Final	All Open Access, Bronze, Green	Scopus	2-s2.0-79952330537
Liao, C., Kannan, K.	23103547600; 7101630491	A survey of alkylphenols, bisphenols, and triclosan in personal care products from China and the United States	2014	Archives of Environmental Contamination and Toxicology	67	1		50	59	203	10.1007/s00244-014-0016-8	https://www.scopus.com/inward/record.url?eid=2-s2.0-84904762353&partnerID=40&md5=0dcde20c56be197478930fa7a32d249e	Article	Final		Scopus	2-s2.0-84904762353
Ye, X., Bishop, A.M., Needham, L.L., Calafat, A.M.	8902998000; 15126911000; 35446662500; 7005617310	Automated on-line column-switching HPLC-MS/MS method with peak focusing for measuring parabens, triclosan, and other environmental phenols in human milk	2008	Analytica Chimica Acta	622	1-2		150	156	203	10.1016/j.aca.2008.05.068	https://www.scopus.com/inward/record.url?eid=2-s2.0-46049118987&partnerID=40&md5=8e5a0eb8218183cefead9fcd67f65023	Article	Final		Scopus	2-s2.0-46049118987
Gee, R.H., Charles, A., Taylor, N., Darbre, P.D.	23466979600; 23466456100; 57208714152; 7006638102	Oestrogenic and androgenic activity of triclosan in breast cancer cells	2008	Journal of Applied Toxicology	28	1		78	91	203	10.1002/jat.1316	https://www.scopus.com/inward/record.url?eid=2-s2.0-38349077497&partnerID=40&md5=a64554558f6db251a04e392e1af481e1	Article	Final		Scopus	2-s2.0-38349077497
Zorrilla, L.M., Gibson, E.K., Jeffay, S.C., Crofton, K.M., Setzer, W.R., Cooper, R.L., Stoker, T.E.	25928918600; 36243469900; 6603451498; 7005786842; 7003551397; 7404337959; 7003731289	The effects of triclosan on puberty and thyroid hormones in male wistar rats	2009	Toxicological Sciences	107	1		56	64	199	10.1093/toxsci/kfn225	https://www.scopus.com/inward/record.url?eid=2-s2.0-58049196838&partnerID=40&md5=ceed1fbcf48aa0a7be13684b579d122a	Article	Final	All Open Access, Green	Scopus	2-s2.0-58049196838
[No author name available]	[No author name available]	Revised guidelines for the control of epidemic methicillin-resistant Staphylococcus aureus	1990	Journal of Hospital Infection	16	4		351	377	199	10.1016/0195-6701(90)90008-C	https://www.scopus.com/inward/record.url?eid=2-s2.0-0025646349&partnerID=40&md5=022d66000e3a57ebad4fc9b35a3d17f8	Article	Final		Scopus	2-s2.0-0025646349
Buser, H.-R., Balmer, M.E., Schmid, P., Kohler, M.	35432490500; 55853557900; 24374918900; 57097505100	Occurrence of UV filters 4-methylbenzylidene camphor and octocrylene in fish from various Swiss rivers with inputs from wastewater treatment plants	2006	Environmental Science and Technology	40	5		1427	1431	198	10.1021/es052088s	https://www.scopus.com/inward/record.url?eid=2-s2.0-33644853548&partnerID=40&md5=844553d9a98be7c570575bd41d7ad7e2	Article	Final		Scopus	2-s2.0-33644853548
Perozzo, R., Kuo, M., Sidhu, A.B.S., Valiyaveettil, J.T., Bittman, R., Jacobs Jr., W.R., Fidock, D.A., Sacchettini, J.C.	6602436934; 7202144300; 35794202000; 8569339900; 7103248136; 10240378100; 7004002430; 7006739881	Structural elucidation of the specificity of the antibacterial agent triclosan for malarial enoyl acyl carrier protein reductase	2002	Journal of Biological Chemistry	277	15		13106	13114	197	10.1074/jbc.M112000200	https://www.scopus.com/inward/record.url?eid=2-s2.0-0037066782&partnerID=40&md5=c458d96561e2aa288bf296465cdf0786	Article	Final	All Open Access, Hybrid Gold	Scopus	2-s2.0-0037066782
Russell, A.D.	7402736050	Whither triclosan?	2004	Journal of Antimicrobial Chemotherapy	53	5		693	695	196	10.1093/jac/dkh171	https://www.scopus.com/inward/record.url?eid=2-s2.0-2442694102&partnerID=40&md5=6fda19fdae1692ae42c0b184f60530c5	Article	Final		Scopus	2-s2.0-2442694102
Frederiksen, H., Nielsen, J.K.S., Mørck, T.A., Hansen, P.W., Jensen, J.F., Nielsen, O., Andersson, A.-M., Knudsen, L.E.	8254416100; 35362318900; 55011653100; 55626597700; 56322074900; 57201515895; 7202967700; 7103414422	Urinary excretion of phthalate metabolites, phenols and parabens in rural and urban Danish mother-child pairs	2013	International Journal of Hygiene and Environmental Health	216	6		772	783	195	10.1016/j.ijheh.2013.02.006	https://www.scopus.com/inward/record.url?eid=2-s2.0-84884587938&partnerID=40&md5=984378304aff2a416d7cb3e646923ce1	Article	Final		Scopus	2-s2.0-84884587938
Suller, M.T.E., Russell, A.D.	6701722345; 7402736050	Triclosan and antibiotic resistance in Staphylococcus aureus	2000	Journal of Antimicrobial Chemotherapy	46	1		11	18	194	10.1093/jac/46.1.11	https://www.scopus.com/inward/record.url?eid=2-s2.0-0033941656&partnerID=40&md5=1c445263ddcb433cbc9dbdc267d56247	Article	Final	All Open Access, Bronze, Green	Scopus	2-s2.0-0033941656
Yang, B., Ying, G.-G., Zhao, J.-L., Liu, S., Zhou, L.-J., Chen, F.	55584795532; 7006664489; 25636583400; 34880398600; 56193602300; 55619289905	Removal of selected endocrine disrupting chemicals (EDCs) and pharmaceuticals and personal care products (PPCPs) during ferrate(VI) treatment of secondary wastewater effluents	2012	Water Research	46	7		2194	2204	191	10.1016/j.watres.2012.01.047	https://www.scopus.com/inward/record.url?eid=2-s2.0-84862826357&partnerID=40&md5=0dd1e4811f868a3ad72aa788a90b8da1	Article	Final		Scopus	2-s2.0-84862826357
Halden, R.U.	6603585082	On the need and speed of regulating triclosan and triclocarban in the United States	2014	Environmental Science and Technology	48	7		3603	3611	190	10.1021/es500495p	https://www.scopus.com/inward/record.url?eid=2-s2.0-84897514266&partnerID=40&md5=c364d765575ab67da4c1369c87c8cbf5	Article	Final	All Open Access, Bronze, Green	Scopus	2-s2.0-84897514266
Johnson, P.D.R., Martin, R., Burrell, L.J., Grabsch, E.A., Kirsa, S.W., O'Keefe, J., Mayall, B.C., Edmonds, D., Barr, W., Bolger, C., Naidoo, H., Grayson, M.L.	35451889100; 9736003500; 9738629000; 6602604218; 6506739532; 56208302300; 56228011300; 57197532804; 7102231872; 8839892000; 6504572804; 7102957887	Efficacy of an alcohol/chlorhexidine hand hygiene program in a hospital with high rates of nosocomial methicillin-resistant Staphylococcus aureus (MRSA) infection	2005	Medical Journal of Australia	183	10		509	514	190	10.5694/j.1326-5377.2005.tb07151.x	https://www.scopus.com/inward/record.url?eid=2-s2.0-28444488243&partnerID=40&md5=5548d302c4b4c5ada9dd50c7d180ac93	Article	Final		Scopus	2-s2.0-28444488243
Trenholm, R.A., Vanderford, B.J., Holady, J.C., Rexing, D.J., Snyder, S.A.	15063502300; 6506381729; 13402926700; 6507828170; 7401687489	Broad range analysis of endocrine disruptors and pharmaceuticals using gas chromatography and liquid chromatography tandem mass spectrometry	2006	Chemosphere	65	11		1990	1998	188	10.1016/j.chemosphere.2006.07.004	https://www.scopus.com/inward/record.url?eid=2-s2.0-33750970865&partnerID=40&md5=d81dab789732e9e38996a7e7e68f0d2f	Article	Final		Scopus	2-s2.0-33750970865
Anderson, P.D., D'Aco, V.J., Shanahan, P., Chapra, S.C., Buzby, M.E., Cunningham, V.L., Duplessie, B.M., Hayes, E.P., Mastrocco, F.J., Parke, N.J., Rader, J.C., Samuelian, J.H., Schwab, B.W.	56666547500; 7801665833; 7005063497; 7003344459; 6602425486; 7006433998; 6504703198; 57213989696; 8508438800; 6507136600; 57197255344; 7003289703; 57196959296	Screening Analysis of Human Pharmaceutical Compounds in U.S. Surface Waters	2004	Environmental Science and Technology	38	3		838	849	188	10.1021/es034430b	https://www.scopus.com/inward/record.url?eid=2-s2.0-10744221336&partnerID=40&md5=4cdb6bf547b491b4dfb07e0298b18db2	Article	Final		Scopus	2-s2.0-10744221336
Chen, F., Ying, G.-G., Kong, L.-X., Wang, L., Zhao, J.-L., Zhou, L.-J., Zhang, L.-J.	55619289905; 7006664489; 56449930700; 36068534900; 25636583400; 56193602300; 57218769802	Distribution and accumulation of endocrine-disrupting chemicals and pharmaceuticals in wastewater irrigated soils in Hebei, China	2011	Environmental Pollution	159	6		1490	1498	187	10.1016/j.envpol.2011.03.016	https://www.scopus.com/inward/record.url?eid=2-s2.0-79955079634&partnerID=40&md5=ae4ac69551467eb6bb53c84b29db0905	Article	Final		Scopus	2-s2.0-79955079634
Larsson, K., Ljung Björklund, K., Palm, B., Wennberg, M., Kaj, L., Lindh, C.H., Jönsson, B.A.G., Berglund, M.	56381012100; 56381593400; 7004129384; 57208764177; 9039558400; 35550365200; 35554306200; 7102399563	Exposure determinants of phthalates, parabens, bisphenol A and triclosan in Swedish mothers and their children	2014	Environment International	73			323	333	186	10.1016/j.envint.2014.08.014	https://www.scopus.com/inward/record.url?eid=2-s2.0-84907874971&partnerID=40&md5=0c6644bcb5a0c2e73c3d5aaf46ee0d7c	Article	Final	All Open Access, Hybrid Gold, Green	Scopus	2-s2.0-84907874971
McLeod, R., Muench, S.P., Rafferty, J.B., Kyle, D.E., Mui, E.J., Kirisits, M.J., Mack, D.G., Roberts, C.W., Samuel, B.U., Lyons, R.E., Dorris, M., Milhous, W.K., Rice, D.W.	56686310300; 6603017352; 7005172855; 7101627921; 6602386941; 6603040441; 7102096235; 25940305600; 57212807865; 57206442435; 7003515326; 7005956080; 7402056324	Triclosan inhibits the growth of Plasmodium falciparum and Toxoplasma gondii by inhibition of apicomplexan Fab I	2001	International Journal for Parasitology	31	2		109	113	186	10.1016/S0020-7519(01)00111-4	https://www.scopus.com/inward/record.url?eid=2-s2.0-0035119443&partnerID=40&md5=e301066e6547ec37ff74be442e93a3dd	Article	Final		Scopus	2-s2.0-0035119443
Rotroff, D.M., Wetmore, B.A., Dix, D.J., Ferguson, S.S., Clewell, H.J., Houck, K.A., LeCluyse, E.L., Andersen, M.E., Judson, R.S., Smith, C.M., Sochaski, M.A., Kavlock, R.J., Boellmann, F., Martin, M.T., Reif, D.M., Wambaugh, J.F., Thomas, R.S.	26656017700; 6507642937; 7006538688; 57189702872; 35498848200; 7003867967; 7003806325; 7403198360; 35302023300; 9234563400; 12544660200; 7005967528; 6507616347; 15725408000; 9274088800; 36136138200; 8905931300	Incorporating human dosimetry and exposure into high-throughput in vitro toxicity screening	2010	Toxicological Sciences	117	2		348	358	185	10.1093/toxsci/kfq220	https://www.scopus.com/inward/record.url?eid=2-s2.0-77956906710&partnerID=40&md5=7e23a36f0950797310cf819c827546d9	Article	Final	All Open Access, Bronze, Green	Scopus	2-s2.0-77956906710
Braoudaki, M., Hilton, A.C.	6507198039; 7103389192	Adaptive Resistance to Biocides in Salmonella enterica and Escherichia coli O157 and Cross-Resistance to Antimicrobial Agents	2004	Journal of Clinical Microbiology	42	1		73	78	185	10.1128/JCM.42.1.73-78.2004	https://www.scopus.com/inward/record.url?eid=2-s2.0-0345832055&partnerID=40&md5=cb3f0c71d4e4e52fe197c9ccafef9d7b	Article	Final	All Open Access, Bronze, Green	Scopus	2-s2.0-0345832055
Yu, Y., Wu, L., Chang, A.C.	57309300900; 7404903822; 7402539755	Seasonal variation of endocrine disrupting compounds, pharmaceuticals and personal care products in wastewater treatment plants	2013	Science of the Total Environment	442			310	316	184	10.1016/j.scitotenv.2012.10.001	https://www.scopus.com/inward/record.url?eid=2-s2.0-84869886405&partnerID=40&md5=368a1e783d4d116affdd63b9db319f27	Article	Final		Scopus	2-s2.0-84869886405
Arango-Argoty, G., Garner, E., Pruden, A., Heath, L.S., Vikesland, P., Zhang, L.	44060984200; 56197020800; 57049332700; 35515248200; 6603770862; 55709248500	DeepARG: A deep learning approach for predicting antibiotic resistance genes from metagenomic data	2018	Microbiome	6	1	23			182	10.1186/s40168-018-0401-z	https://www.scopus.com/inward/record.url?eid=2-s2.0-85042849775&partnerID=40&md5=6b8f9a9789bbdd75e391946125d5ae02	Article	Final	All Open Access, Gold, Green	Scopus	2-s2.0-85042849775
Geens, T., Roosens, L., Neels, H., Covaci, A.	23134782200; 18435085000; 7005467953; 7007134174	Assessment of human exposure to Bisphenol-A, Triclosan and Tetrabromobisphenol-A through indoor dust intake in Belgium	2009	Chemosphere	76	6		755	760	182	10.1016/j.chemosphere.2009.05.024	https://www.scopus.com/inward/record.url?eid=2-s2.0-67651122896&partnerID=40&md5=d2c38f07aada73d56928e35a4ec4c42a	Article	Final		Scopus	2-s2.0-67651122896
Edwards-Jones, V.	6602628813	The benefits of silver in hygiene, personal care and healthcare	2009	Letters in Applied Microbiology	49	2		147	152	181	10.1111/j.1472-765X.2009.02648.x	https://www.scopus.com/inward/record.url?eid=2-s2.0-68249136645&partnerID=40&md5=605b30afb29feaee14d04d76abc5bbea	Article	Final	All Open Access, Bronze	Scopus	2-s2.0-68249136645
Carter, L.J., Harris, E., Williams, M., Ryan, J.J., Kookana, R.S., Boxall, A.B.A.	8978107700; 7403257207; 57218973872; 56834957500; 7004044324; 7003878520	Fate and uptake of pharmaceuticals in soil-plant systems	2014	Journal of Agricultural and Food Chemistry	62	4		816	825	180	10.1021/jf404282y	https://www.scopus.com/inward/record.url?eid=2-s2.0-84893496728&partnerID=40&md5=31bc15f71b138495d1cc06e4b6733ef4	Article	Final	All Open Access, Hybrid Gold, Green	Scopus	2-s2.0-84893496728
Valters, K., Li, H., Alaee, M., D'Sa, I., Marsh, G., Bergman, Å., Letcher, R.J.	6505764618; 57221545974; 56246091400; 8711755900; 7202868101; 7201460538; 26642976700	Polybrominated diphenyl ethers and hydroxylated and methoxylated brominated and chlorinated analogues in the plasma of fish from the Detroit River	2005	Environmental Science and Technology	39	15		5612	5619	180	10.1021/es0506410	https://www.scopus.com/inward/record.url?eid=2-s2.0-23244451818&partnerID=40&md5=837c00c18e67859b49d5932037e7cbe3	Article	Final		Scopus	2-s2.0-23244451818
Cho, H.-H., Huang, H., Schwab, K.	8703913100; 21735080100; 7005193050	Effects of solution chemistry on the adsorption of ibuprofen and triclosan onto carbon nanotubes	2011	Langmuir	27	21		12960	12967	179	10.1021/la202459g	https://www.scopus.com/inward/record.url?eid=2-s2.0-80054940994&partnerID=40&md5=da032da96e5ba73d01c4322be2979916	Article	Final		Scopus	2-s2.0-80054940994
Miller, T.R., Heidler, J., Chillrud, S.N., Delaquil, A., Ritchie, J.C., Mihalic, J.N., Bopp, R., Halden, R.U.	7403948718; 13907582600; 6602981535; 24376067600; 7403187340; 16230865100; 7003591288; 6603585082	Fate of triclosan and evidence for reductive dechlorination of triclocarban in estuarine sediments	2008	Environmental Science and Technology	42	12		4570	4576	179	10.1021/es702882g	https://www.scopus.com/inward/record.url?eid=2-s2.0-45249084784&partnerID=40&md5=f9bc5d061bdeb302b2652246db177862	Article	Final	All Open Access, Green	Scopus	2-s2.0-45249084784
Chen, J., Ahn, K.C., Gee, N.A., Gee, S.J., Hammock, B.D., Lasley, B.L.	7501880405; 7202870663; 7003865284; 26642883900; 7101843599; 7102798541	Antiandrogenic properties of parabens and other phenolic containing small molecules in personal care products	2007	Toxicology and Applied Pharmacology	221	3		278	284	178	10.1016/j.taap.2007.03.015	https://www.scopus.com/inward/record.url?eid=2-s2.0-34249791786&partnerID=40&md5=1f61a527bd3c4db3afc48593c36a153b	Article	Final	All Open Access, Green	Scopus	2-s2.0-34249791786
Eriksson, E., Auffarth, K., Eilersen, A.-M., Henze, M., Ledin, A.	24721011400; 7801495828; 6506722528; 35510070200; 35722212900	Household chemicals and personal care products as sources for xenobiotic organic compounds in grey wastewater	2003	Water SA	29	2		135	146	178	10.4314/wsa.v29i2.4848	https://www.scopus.com/inward/record.url?eid=2-s2.0-0038518271&partnerID=40&md5=ef062fbe9e5caff387ee619755f14751	Article	Final	All Open Access, Bronze	Scopus	2-s2.0-0038518271
Wu, X., Conkle, J.L., Ernst, F., Gan, J.	56129579000; 12139582600; 7101745644; 8152964000	Treated wastewater irrigation: Uptake of pharmaceutical and personal care products by common vegetables under field conditions	2014	Environmental Science and Technology	48	19		11286	11293	176	10.1021/es502868k	https://www.scopus.com/inward/record.url?eid=2-s2.0-84907929461&partnerID=40&md5=88c77ca92c5c69bf66aa876ab55fbd2b	Article	Final		Scopus	2-s2.0-84907929461
Zhou, X., Kramer, J.P., Calafat, A.M., Ye, X.	8519468000; 55615348300; 7005617310; 8902998000	Automated on-line column-switching high performance liquid chromatography isotope dilution tandem mass spectrometry method for the quantification of bisphenol A, bisphenol F, bisphenol S, and 11 other phenols in urine	2014	Journal of Chromatography B: Analytical Technologies in the Biomedical and Life Sciences	944			152	156	176	10.1016/j.jchromb.2013.11.009	https://www.scopus.com/inward/record.url?eid=2-s2.0-84889562456&partnerID=40&md5=5d32dd6d89c9e7522184d12702b71df6	Article	Final		Scopus	2-s2.0-84889562456
Philippat, C., Wolff, M.S., Calafat, A.M., Ye, X., Bausell, R., Meadows, M., Stone, J., Slama, R., Engel, S.M.	37032903500; 7403308642; 7005617310; 8902998000; 57189162423; 57224668405; 57210784005; 55699429700; 8701919800	Prenatal exposure to environmental phenols: Concentrations in amniotic fluid and variability in urinary concentrations during pregnancy	2013	Environmental Health Perspectives	121	10		1225	1231	176	10.1289/ehp.1206335	https://www.scopus.com/inward/record.url?eid=2-s2.0-84884899584&partnerID=40&md5=7bd41af8131291c4a3732b27ba607ea6	Article	Final	All Open Access, Bronze, Green	Scopus	2-s2.0-84884899584
Walser, T., Demou, E., Lang, D.J., Hellweg, S.	37562085400; 8886412800; 57205105770; 6603550824	Prospective environmental life cycle assessment of nanosilver T-shirts	2011	Environmental Science and Technology	45	10		4570	4578	174	10.1021/es2001248	https://www.scopus.com/inward/record.url?eid=2-s2.0-79956003721&partnerID=40&md5=df94537b8effa52050b6df07b7557fbf	Article	Final	All Open Access, Bronze, Green	Scopus	2-s2.0-79956003721
Chu, S., Metcalfe, C.D.	7403619339; 7005470541	Simultaneous determination of triclocarban and triclosan in municipal biosolids by liquid chromatography tandem mass spectrometry	2007	Journal of Chromatography A	1164	1-2		212	218	174	10.1016/j.chroma.2007.07.024	https://www.scopus.com/inward/record.url?eid=2-s2.0-34548029190&partnerID=40&md5=33a46c47ae49d268769f9412807e3146	Article	Final		Scopus	2-s2.0-34548029190
Sorensen, J.P.R., Lapworth, D.J., Nkhuwa, D.C.W., Stuart, M.E., Gooddy, D.C., Bell, R.A., Chirwa, M., Kabika, J., Liemisa, M., Chibesa, M., Pedley, S.	38362383000; 8320631000; 6506256210; 7202373373; 6603438052; 56331701500; 6507827364; 56331766000; 56331876400; 57208755615; 6603049002	Emerging contaminants in urban groundwater sources in Africa	2015	Water Research	72			51	63	173	10.1016/j.watres.2014.08.002	https://www.scopus.com/inward/record.url?eid=2-s2.0-84926368001&partnerID=40&md5=c12025274a78bf69599a743e5d2cda10	Article	Final	All Open Access, Hybrid Gold, Green	Scopus	2-s2.0-84926368001
Crofton, K.M., Paul, K.B., DeVito, M.J., Hedge, J.M.	7005786842; 34968433000; 7003417616; 6701801786	Short-term in vivo exposure to the water contaminant triclosan: Evidence for disruption of thyroxine	2007	Environmental Toxicology and Pharmacology	24	2		194	197	173	10.1016/j.etap.2007.04.008	https://www.scopus.com/inward/record.url?eid=2-s2.0-34447620302&partnerID=40&md5=def99c3b539aac6cc2a6ced7aa1cd1b9	Article	Final		Scopus	2-s2.0-34447620302
Cabana, H., Jones, J.P., Agathos, S.N.	15768692600; 55488149500; 35578578300	Preparation and characterization of cross-linked laccase aggregates and their application to the elimination of endocrine disrupting chemicals	2007	Journal of Biotechnology	132	1		23	31	170	10.1016/j.jbiotec.2007.07.948	https://www.scopus.com/inward/record.url?eid=2-s2.0-34848883383&partnerID=40&md5=d7b100d454082c176e3e37fed9ea72e9	Article	Final		Scopus	2-s2.0-34848883383
Geens, T., Neels, H., Covaci, A.	23134782200; 7005467953; 7007134174	Distribution of bisphenol-A, triclosan and n-nonylphenol in human adipose tissue, liver and brain	2012	Chemosphere	87	7		796	802	169	10.1016/j.chemosphere.2012.01.002	https://www.scopus.com/inward/record.url?eid=2-s2.0-84858616985&partnerID=40&md5=f4ea666784d55950c14430868a254afa	Article	Final		Scopus	2-s2.0-84858616985
Li, X., Ying, G.-G., Su, H.-C., Yang, X.-B., Wang, L.	55718401700; 7006664489; 35759860200; 7408598435; 57189472135	Simultaneous determination and assessment of 4-nonylphenol, bisphenol A and triclosan in tap water, bottled water and baby bottles	2010	Environment International	36	6		557	562	169	10.1016/j.envint.2010.04.009	https://www.scopus.com/inward/record.url?eid=2-s2.0-77953614985&partnerID=40&md5=115c23057728bf9223379f8539bfd68f	Article	Final		Scopus	2-s2.0-77953614985
Boyd, G.R., Palmeri, J.M., Zhang, S., Grimm, D.A.	57205906474; 6603084247; 7409378987; 7007040618	Pharmaceuticals and personal care products (PPCPs) and endocrine disrupting chemicals (EDCs) in stormwater canals and Bayou St. John in New Orleans, Louisiana, USA	2004	Science of the Total Environment	333	1-3		137	148	168	10.1016/j.scitotenv.2004.03.018	https://www.scopus.com/inward/record.url?eid=2-s2.0-4444220290&partnerID=40&md5=4d6e95e458d1325484f8d71d4a2de521	Article	Final		Scopus	2-s2.0-4444220290
Larson, E.	7202762129	Guideline for use of topical antimicrobial agents	1988	AJIC: American Journal of Infection Control	16	6		253	266	168	10.1016/S0196-6553(88)80005-1	https://www.scopus.com/inward/record.url?eid=2-s2.0-0024214018&partnerID=40&md5=c992790702752210a233af1867515624	Article	Final		Scopus	2-s2.0-0024214018
Sharma, B.M., Bečanová, J., Scheringer, M., Sharma, A., Bharat, G.K., Whitehead, P.G., Klánová, J., Nizzetto, L.	56031620200; 12039415000; 7003991144; 57195237925; 56032038400; 7103062300; 6602565572; 8617810800	Health and ecological risk assessment of emerging contaminants (pharmaceuticals, personal care products, and artificial sweeteners) in surface and groundwater (drinking water) in the Ganges River Basin, India	2019	Science of the Total Environment	646			1459	1467	167	10.1016/j.scitotenv.2018.07.235	https://www.scopus.com/inward/record.url?eid=2-s2.0-85050815633&partnerID=40&md5=2a657aca0bf8eecdd0882b541e748f54	Article	Final		Scopus	2-s2.0-85050815633
Edmiston, C.E., Seabrook, G.R., Goheen, M.P., Krepel, C.J., Johnson, C.P., Lewis, B.D., Brown, K.R., Towne, J.B.	7007029294; 35581127100; 7004603915; 6701865056; 7405666413; 9238640800; 7404382551; 7005829907	Bacterial Adherence to Surgical Sutures: Can Antibacterial-Coated Sutures Reduce the Risk of Microbial Contamination?	2006	Journal of the American College of Surgeons	203	4		481	489	167	10.1016/j.jamcollsurg.2006.06.026	https://www.scopus.com/inward/record.url?eid=2-s2.0-33748801970&partnerID=40&md5=8c57161dc45c20c025c7686878e6d034	Article	Final		Scopus	2-s2.0-33748801970
Batra, R., Cooper, B.S., Whiteley, C., Patel, A.K., Wyncoll, D., Edgeworth, J.D.	15843121000; 7401623515; 36715719800; 56408782000; 55993389700; 6601958554	Efficacy and limitation of a Chlorhexidine-Based decolonization strategy in preventing transmission of Methidllin-Resistant staphylococcus aureus in an intensive care unit	2010	Clinical Infectious Diseases	50	2		210	217	164	10.1086/648717	https://www.scopus.com/inward/record.url?eid=2-s2.0-73649115314&partnerID=40&md5=99f04b4b0a4e5d2a75ba4437eb923606	Article	Final	All Open Access, Bronze	Scopus	2-s2.0-73649115314
Waller, R.F., Ralph, S.A., Reed, M.B., Su, V., Douglas, J.D., Minnikin, D.E., Cowman, A.F., Besra, G.S., McFadden, G.I.	7102623698; 7006573285; 7401800256; 6602904310; 56221001100; 7006174144; 7006258900; 7004651537; 7103055168	A type II pathway for fatty acid biosynthesis presents drug targets in Plasmodium falciparum	2003	Antimicrobial Agents and Chemotherapy	47	1		297	301	163	10.1128/AAC.47.1.297-301.2003	https://www.scopus.com/inward/record.url?eid=2-s2.0-0037228888&partnerID=40&md5=6087a1f3f737ddf669b6ca39645dcf4a	Article	Final	All Open Access, Bronze, Green	Scopus	2-s2.0-0037228888
Xue, J., Wu, Q., Sakthivel, S., Pavithran, P.V., Vasukutty, J.R., Kannan, K.	56479798000; 36009224900; 56480286400; 56480568200; 36089507800; 7101630491	Urinary levels of endocrine-disrupting chemicals, including bisphenols, bisphenol A diglycidyl ethers, benzophenones, parabens, and triclosan in obese and non-obese Indian children	2015	Environmental Research	137			120	128	161	10.1016/j.envres.2014.12.007	https://www.scopus.com/inward/record.url?eid=2-s2.0-84920872172&partnerID=40&md5=8361bc15349f978556db8d7e5aeec813	Article	Final		Scopus	2-s2.0-84920872172
Topp, E., Monteiro, S.C., Beck, A., Coelho, B.B., Boxall, A.B.A., Duenk, P.W., Kleywegt, S., Lapen, D.R., Payne, M., Sabourin, L., Li, H., Metcalfe, C.D.	7006149139; 23985672900; 35093647500; 55392609300; 7003878520; 13102785300; 14048584200; 6603694427; 24280054000; 13102997400; 55707579400; 7005470541	Runoff of pharmaceuticals and personal care products following application of biosolids to an agricultural field	2008	Science of the Total Environment	396	1		52	59	161	10.1016/j.scitotenv.2008.02.011	https://www.scopus.com/inward/record.url?eid=2-s2.0-43049157985&partnerID=40&md5=86d227bcfde9de13fab5a09525907c03	Article	Final		Scopus	2-s2.0-43049157985
Dayan, A.D.	57210663325	Risk assessment of triclosan [Irgasan®] in human breast milk	2007	Food and Chemical Toxicology	45	1		125	129	161	10.1016/j.fct.2006.08.009	https://www.scopus.com/inward/record.url?eid=2-s2.0-33751313042&partnerID=40&md5=36a539e26b3a591fd23cd7b348f466c4	Article	Final		Scopus	2-s2.0-33751313042
Hebl, J.R.	6601994349	The Importance and Implications of Aseptic Techniques During Regional Anesthesia	2006	Regional Anesthesia and Pain Medicine	31	4		311	323	161	10.1016/j.rapm.2006.04.004	https://www.scopus.com/inward/record.url?eid=2-s2.0-33745967502&partnerID=40&md5=0abb417998b1a57eb9d4422b432ea68e	Article	Final		Scopus	2-s2.0-33745967502
Schnuch, A., Geier, J., Uter, W., Frosch, P.J.	7006823447; 7004571596; 7005681849; 7102520777	Patch testing with preservatives, antimicrobials and industrial biocides. Results from a multicentre study	1998	British Journal of Dermatology	138	3		467	476	161	10.1046/j.1365-2133.1998.02126.x	https://www.scopus.com/inward/record.url?eid=2-s2.0-0031941788&partnerID=40&md5=a940e3fa3163632c99b2e989d9c95e70	Article	Final		Scopus	2-s2.0-0031941788
Marsh, P.D.	24526067200	Microbiological Aspects of the Chemical Control of Plaque and Gingivitis	1992	Journal of Dental Research	71	7		1431	1438	161	10.1177/00220345920710071501	https://www.scopus.com/inward/record.url?eid=2-s2.0-0026746484&partnerID=40&md5=b4c6db26a12bc3af1cbf46fcea2320d7	Article	Final		Scopus	2-s2.0-0026746484
Asimakopoulos, A.G., Thomaidis, N.S., Kannan, K.	55372124100; 6701846377; 7101630491	Widespread occurrence of bisphenol A diglycidyl ethers, p-hydroxybenzoic acid esters (parabens), benzophenone type-UV filters, triclosan, and triclocarban in human urine from Athens, Greece	2014	Science of the Total Environment	470-471			1243	1249	160	10.1016/j.scitotenv.2013.10.089	https://www.scopus.com/inward/record.url?eid=2-s2.0-84887629191&partnerID=40&md5=1de37296c2abd3e3361bf5b7c016c457	Article	Final		Scopus	2-s2.0-84887629191
Regueiro, J., Becerril, E., Garcia-Jares, C., Llompart, M.	36993323800; 26533816300; 6603048574; 7004270052	Trace analysis of parabens, triclosan and related chlorophenols in water by headspace solid-phase microextraction with in situ derivatization and gas chromatography-tandem mass spectrometry	2009	Journal of Chromatography A	1216	23		4693	4702	160	10.1016/j.chroma.2009.04.025	https://www.scopus.com/inward/record.url?eid=2-s2.0-65449185385&partnerID=40&md5=df4c8c9c887060e4211e4af055561b93	Article	Final		Scopus	2-s2.0-65449185385
Bradley, P.M., Journey, C.A., Romanok, K.M., Barber, L.B., Buxton, H.T., Foreman, W.T., Furlong, E.T., Glassmeyer, S.T., Hladik, M.L., Iwanowicz, L.R., Jones, D.K., Kolpin, D.W., Kuivila, K.M., Loftin, K.A., Mills, M.A., Meyer, M.T., Orlando, J.L., Reilly, T.J., Smalling, K.L., Villeneuve, D.L.	7201850228; 6504497945; 56681191100; 7102574981; 7004583902; 6701368458; 7005753720; 8679191100; 9841163000; 6507851180; 56177986500; 7004235870; 6603014044; 6701556184; 7201488192; 57203479364; 7006363106; 8396102500; 8570885000; 35467054900	Expanded Target-Chemical Analysis Reveals Extensive Mixed-Organic-Contaminant Exposure in U.S. Streams	2017	Environmental Science and Technology	51	9		4792	4802	159	10.1021/acs.est.7b00012	https://www.scopus.com/inward/record.url?eid=2-s2.0-85020459526&partnerID=40&md5=ceb6b641e997b5524564c393dabdd547	Article	Final	All Open Access, Bronze, Green	Scopus	2-s2.0-85020459526
Langford, K.H., Thomas, K.V.	7004676960; 57203810448	Determination of pharmaceutical compounds in hospital effluents and their contribution to wastewater treatment works	2009	Environment International	35	5		766	770	159	10.1016/j.envint.2009.02.007	https://www.scopus.com/inward/record.url?eid=2-s2.0-67349240435&partnerID=40&md5=e11ab294d63612197cb83f803377dfba	Article	Final		Scopus	2-s2.0-67349240435
Cabana, H., Jiwan, J.-L.H., Rozenberg, R., Elisashvili, V., Penninckx, M., Agathos, S.N., Jones, J.P.	15768692600; 6602736353; 6601988281; 6603760220; 7003448088; 35578578300; 55488149500	Elimination of endocrine disrupting chemicals nonylphenol and bisphenol A and personal care product ingredient triclosan using enzyme preparation from the white rot fungus Coriolopsis polyzona	2007	Chemosphere	67	4		770	778	159	10.1016/j.chemosphere.2006.10.037	https://www.scopus.com/inward/record.url?eid=2-s2.0-33846297346&partnerID=40&md5=34e434fb9633852ced21a38867ffc58f	Article	Final		Scopus	2-s2.0-33846297346
Saxton, C.A., van der Ouderaa, F.J.G.	57225384625; 36845637000	The effect of a dentifrice containing zinc citrate and Triclosan on developing gingivitis	1989	Journal of Periodontal Research	24	1		75	80	159	10.1111/j.1600-0765.1989.tb00860.x	https://www.scopus.com/inward/record.url?eid=2-s2.0-0024542224&partnerID=40&md5=a8f8be1b74dbc5f4a272c9379eedd0af	Article	Final		Scopus	2-s2.0-0024542224
Smith, S.R.	57201355475	Organic contaminants in sewage sludge (biosolids) and their significance for agricultural recycling	2009	Philosophical Transactions of the Royal Society A: Mathematical, Physical and Engineering Sciences	367	1904		4005	4041	158	10.1098/rsta.2009.0154	https://www.scopus.com/inward/record.url?eid=2-s2.0-70349672694&partnerID=40&md5=b068c6534e47f926df20ab383083418c	Article	Final		Scopus	2-s2.0-70349672694
Rock, C.O., Jackowski, S.	7103404920; 7004868765	Forty years of bacterial fatty acid synthesis	2002	Biochemical and Biophysical Research Communications	292	5		1155	1166	158	10.1006/bbrc.2001.2022	https://www.scopus.com/inward/record.url?eid=2-s2.0-0036079707&partnerID=40&md5=ebb99a56d854f349c43add345c0f6d4b	Article	Final		Scopus	2-s2.0-0036079707
Yegambaram, M., Manivannan, B., Beach, T.G., Halden, R.U.	47562380700; 56554001800; 7005917418; 6603585082	Role of environmental contaminants in the etiology of Alzheimer's disease: A review	2015	Current Alzheimer Research	12	2		116	146	157	10.2174/1567205012666150204121719	https://www.scopus.com/inward/record.url?eid=2-s2.0-84924918312&partnerID=40&md5=9e6a87e6d94e38520e9de37f88ff4c04	Article	Final	All Open Access, Green	Scopus	2-s2.0-84924918312
Ye, X., Tao, L.J., Needham, L.L., Calafat, A.M.	8902998000; 24330301000; 35446662500; 7005617310	Automated on-line column-switching HPLC-MS/MS method for measuring environmental phenols and parabens in serum	2008	Talanta	76	4		865	871	156	10.1016/j.talanta.2008.04.034	https://www.scopus.com/inward/record.url?eid=2-s2.0-47549085916&partnerID=40&md5=cdc6564af738c9a9227caff832fa1016	Article	Final		Scopus	2-s2.0-47549085916
Agüera, A., Fernández-Alba, A.R., Piedra, L., Mézcua, M., Gómez, M.J.	6701415534; 7004759873; 6602265522; 6505809556; 57219613020	Evaluation of triclosan and biphenylol in marine sediments and urban wastewaters by pressurized liquid extraction and solid phase extraction followed by gas chromatography mass spectrometry and liquid chromatography mass spectrometry	2003	Analytica Chimica Acta	480	2		193	205	155	10.1016/S0003-2670(03)00040-0	https://www.scopus.com/inward/record.url?eid=2-s2.0-0037464380&partnerID=40&md5=4aa5005580934cd03cf4f7af663cb51a	Article	Final		Scopus	2-s2.0-0037464380
Yola, M.L., Atar, N., Eren, T., Karimi-Maleh, H., Wang, S.	37019046500; 16506395400; 55939578500; 24765141500; 7410345755	Sensitive and selective determination of aqueous triclosan based on gold nanoparticles on polyoxometalate/reduced graphene oxide nanohybrid	2015	RSC Advances	5	81		65953	65962	154	10.1039/c5ra07443f	https://www.scopus.com/inward/record.url?eid=2-s2.0-84938806869&partnerID=40&md5=52a199003fa7872918da312e984aeb05	Article	Final	All Open Access, Hybrid Gold, Green	Scopus	2-s2.0-84938806869
Mailler, R., Gasperi, J., Coquet, Y., Deshayes, S., Zedek, S., Cren-Olivé, C., Cartiser, N., Eudes, V., Bressy, A., Caupos, E., Moilleron, R., Chebbo, G., Rocher, V.	55620986800; 8970518400; 57190522864; 56578175700; 56252527500; 6603228492; 36551880800; 6506498220; 56274329800; 37068762700; 6602459872; 11239514300; 6603553098	Study of a large scale powdered activated carbon pilot: Removals of a wide range of emerging and priority micropollutants from wastewater treatment plant effluents	2015	Water Research	72			315	330	153	10.1016/j.watres.2014.10.047	https://www.scopus.com/inward/record.url?eid=2-s2.0-84927781754&partnerID=40&md5=cb93a0851650f8a6594fadf9e36767a9	Article	Final	All Open Access, Green	Scopus	2-s2.0-84927781754
Binelli, A., Cogni, D., Parolini, M., Riva, C., Provini, A.	6602197863; 23033821400; 24367386300; 23036922500; 7003486265	In vivo experiments for the evaluation of genotoxic and cytotoxic effects of Triclosan in Zebra mussel hemocytes	2009	Aquatic Toxicology	91	3		238	244	153	10.1016/j.aquatox.2008.11.008	https://www.scopus.com/inward/record.url?eid=2-s2.0-58649089584&partnerID=40&md5=05c1c0b4ae572ae1f66b911c963be56e	Article	Final		Scopus	2-s2.0-58649089584
Kim, J.-W., Ishibashi, H., Yamauchi, R., Ichikawa, N., Takao, Y., Hirano, M., Koga, M., Arizono, K.	37104393200; 34570461600; 36739657700; 55118918700; 7101878174; 40161541700; 55040993100; 7005194611	Acute toxicity of pharmaceutical and personal care products on freshwater crustacean (Thamnocephalus platyurus) and fish (Oryzias latipes)	2009	Journal of Toxicological Sciences	34	2		227	232	150	10.2131/jts.34.227	https://www.scopus.com/inward/record.url?eid=2-s2.0-66149177052&partnerID=40&md5=a02c8989ce68d35def5a5cf29284d67c	Article	Final	All Open Access, Bronze	Scopus	2-s2.0-66149177052
Thomas, P.M., Foster, G.D.	35485970900; 7403211783	Tracking acidic pharmaceuticals, caffeine, and triclosan through THE wastewater treatment process	2005	Environmental Toxicology and Chemistry	24	1		25	30	150	10.1897/04-144R.1	https://www.scopus.com/inward/record.url?eid=2-s2.0-10644220428&partnerID=40&md5=3e42001c914e671d1a7b78448d0ee44a	Article	Final		Scopus	2-s2.0-10644220428
Quintana, J.B., Reemtsma, T.	7102072339; 7004552587	Sensitive determination of acidic drugs and triclosan in surface and wastewater by ion-pair reverse-phase liquid chromatography/tandem mass spectrometry	2004	Rapid Communications in Mass Spectrometry	18	7		765	774	150	10.1002/rcm.1403	https://www.scopus.com/inward/record.url?eid=2-s2.0-1842585072&partnerID=40&md5=9cb102426c7d06c5f73d74b7843d750f	Article	Final		Scopus	2-s2.0-1842585072
Kim, J.-W., Jang, H.-S., Kim, J.-G., Ishibashi, H., Hirano, M., Nasu, K., Ichikawa, N., Takao, Y., Shinohara, R., Arizono, K.	37104393200; 35210301700; 35210850800; 34570461600; 40161541700; 35211300500; 55118918700; 7101878174; 57218251121; 7005194611	Occurrence of Pharmaceutical and Personal Care Products (PPCPs) in Surface Water from Mankyung River, South Korea	2009	Journal of Health Science	55	2		249	258	149	10.1248/jhs.55.249	https://www.scopus.com/inward/record.url?eid=2-s2.0-66249098147&partnerID=40&md5=1a93f0b153ac153b9fb1307e7fae21c5	Article	Final	All Open Access, Green	Scopus	2-s2.0-66249098147
Roberts, J., Kumar, A., Du, J., Hepplewhite, C., Ellis, D.J., Christy, A.G., Beavis, S.G.	56933833400; 57192481739; 55826940600; 6603586037; 55712006900; 7006413193; 6603199799	Pharmaceuticals and personal care products (PPCPs) in Australia's largest inland sewage treatment plant, and its contribution to a major Australian river during high and low flow	2016	Science of the Total Environment	541			1625	1637	147	10.1016/j.scitotenv.2015.03.145	https://www.scopus.com/inward/record.url?eid=2-s2.0-84952979926&partnerID=40&md5=e5f4a20dc4fdc9c6b90cb6fad146adfb	Article	Final		Scopus	2-s2.0-84952979926
Savage, J.H., Matsui, E.C., Wood, R.A., Keet, C.A.	20434523100; 7006545384; 7404053305; 6506518834	Urinary levels of triclosan and parabens are associated with aeroallergen and food sensitization	2012	Journal of Allergy and Clinical Immunology	130	2		453	4600000000	147	10.1016/j.jaci.2012.05.006	https://www.scopus.com/inward/record.url?eid=2-s2.0-84864486211&partnerID=40&md5=4abe0995e93f83b16421faeba97c7060	Article	Final	All Open Access, Green	Scopus	2-s2.0-84864486211
Wang, L.-Q., Falany, C.N., James, M.O.	57203825357; 7006314777; 7402508193	Triclosan as a substrate and inhibitor of 3′-phosphoadenosine 5′-phosphosulfate-sulfotransferase and UDP-glucuronosyl transferase in human liver fractions	2004	Drug Metabolism and Disposition	32	10		1162	1169	147	10.1124/dmd.104.000273	https://www.scopus.com/inward/record.url?eid=2-s2.0-4644322855&partnerID=40&md5=238e2795a51154e6bd9265520492a95d	Article	Final		Scopus	2-s2.0-4644322855
Villalaín, J., Mateo, C.R., Aranda, F.J., Shapiro, S., Micol, V.	24286617700; 57246334000; 18338628500; 7402734179; 7003928154	Membranotropic effects of the antibacterial agent triclosan	2001	Archives of Biochemistry and Biophysics	390	1		128	136	146	10.1006/abbi.2001.2356	https://www.scopus.com/inward/record.url?eid=2-s2.0-0035370493&partnerID=40&md5=9c72604c8774289c68cbe538213246ac	Article	Final		Scopus	2-s2.0-0035370493
Stoker, T.E., Gibson, E.K., Zorrilla, L.M.	7003731289; 36243469900; 25928918600	Triclosan exposure modulates estrogen-dependent responses in the female wistar rat	2010	Toxicological Sciences	117	1		45	53	144	10.1093/toxsci/kfq180	https://www.scopus.com/inward/record.url?eid=2-s2.0-77955882748&partnerID=40&md5=6ba59d800bfa436a5fd27ffa5dbec945	Article	Final		Scopus	2-s2.0-77955882748
Narumiya, M., Nakada, N., Yamashita, N., Tanaka, H.	55772865700; 7003323624; 35333004500; 7406600711	Phase distribution and removal of pharmaceuticals and personal care products during anaerobic sludge digestion	2013	Journal of Hazardous Materials	260			305	312	142	10.1016/j.jhazmat.2013.05.032	https://www.scopus.com/inward/record.url?eid=2-s2.0-84879290002&partnerID=40&md5=a141ee5940cead1ffbba822b0cfdaeaf	Article	Final		Scopus	2-s2.0-84879290002
Hernández-Leal, L., Temmink, H., Zeeman, G., Buisman, C.J.N.	22234312700; 6603080520; 57189502489; 26643369800	Removal of micropollutants from aerobically treated grey water via ozone and activated carbon	2011	Water Research	45	9		2887	2896	142	10.1016/j.watres.2011.03.009	https://www.scopus.com/inward/record.url?eid=2-s2.0-79954630128&partnerID=40&md5=2d865d1fd2054c539c137d93d21ac643	Article	Final		Scopus	2-s2.0-79954630128
Smith, K., Gemmell, C.G., Hunter, I.S.	57206705336; 7005906342; 7101836943	The association between biocide tolerance and the presence or absence of qac genes among hospital-acquired and community-acquired MRSA isolates	2008	Journal of Antimicrobial Chemotherapy	61	1		78	84	142	10.1093/jac/dkm395	https://www.scopus.com/inward/record.url?eid=2-s2.0-37549031700&partnerID=40&md5=8391eedc6b0a90d590435573e7224c90	Article	Final	All Open Access, Bronze	Scopus	2-s2.0-37549031700
Zhao, J.-L., Zhang, Q.-Q., Chen, F., Wang, L., Ying, G.-G., Liu, Y.-S., Yang, B., Zhou, L.-J., Liu, S., Su, H.-C., Zhang, R.-Q.	25636583400; 57205707701; 55619289905; 57189472135; 7006664489; 7410231118; 55584795532; 56193602300; 34880398600; 35759860200; 57212272010	Evaluation of triclosan and triclocarban at river basin scale using monitoring and modeling tools: Implications for controlling of urban domestic sewage discharge	2013	Water Research	47	1		395	405	140	10.1016/j.watres.2012.10.022	https://www.scopus.com/inward/record.url?eid=2-s2.0-84870061961&partnerID=40&md5=c1621a90cfe541e50698801de3f649eb	Article	Final		Scopus	2-s2.0-84870061961
Yueh, M.-F., Tukey, R.H.	6602498151; 7005860658	Triclosan: A Widespread Environmental Toxicant with Many Biological Effects	2016	Annual Review of Pharmacology and Toxicology	56			251	272	138	10.1146/annurev-pharmtox-010715-103417	https://www.scopus.com/inward/record.url?eid=2-s2.0-84954152889&partnerID=40&md5=d471a4a998d016c6e2cabd450eabee8b	Article	Final	All Open Access, Green	Scopus	2-s2.0-84954152889
Samaras, V.G., Stasinakis, A.S., Mamais, D., Thomaidis, N.S., Lekkas, T.D.	6506763927; 6603280085; 6601960379; 6701846377; 7004125547	Fate of selected pharmaceuticals and synthetic endocrine disrupting compounds during wastewater treatment and sludge anaerobic digestion	2013	Journal of Hazardous Materials	244-245			259	267	138	10.1016/j.jhazmat.2012.11.039	https://www.scopus.com/inward/record.url?eid=2-s2.0-84871002201&partnerID=40&md5=208bc29e94e7e31ccd73451f3a7cb82f	Article	Final		Scopus	2-s2.0-84871002201
Sanchez-Prado, L., Llompart, M., Lores, M., García-Jares, C., Bayona, J.M., Cela, R.	6508040883; 7004270052; 7003972363; 6603048574; 7005640213; 7006569217	Monitoring the photochemical degradation of triclosan in wastewater by UV light and sunlight using solid-phase microextraction	2006	Chemosphere	65	8		1338	1347	138	10.1016/j.chemosphere.2006.04.025	https://www.scopus.com/inward/record.url?eid=2-s2.0-33748902296&partnerID=40&md5=b23930748b616d1518a014196f22cbf3	Article	Final		Scopus	2-s2.0-33748902296
Cajthaml, T., Křesinová, Z., Svobodová, K., Möder, M.	6601942737; 26030491300; 55908171300; 55971107200	Biodegradation of endocrine-disrupting compounds and suppression of estrogenic activity by ligninolytic fungi	2009	Chemosphere	75	6		745	750	137	10.1016/j.chemosphere.2009.01.034	https://www.scopus.com/inward/record.url?eid=2-s2.0-64049101540&partnerID=40&md5=7c2bf62cf3952790338684327e9a7150	Article	Final		Scopus	2-s2.0-64049101540
Jutkina, J., Marathe, N.P., Flach, C.-F., Larsson, D.G.J.	36164152500; 55511818800; 8599173200; 7003802573	Antibiotics and common antibacterial biocides stimulate horizontal transfer of resistance at low concentrations	2018	Science of the Total Environment	616-617			172	178	136	10.1016/j.scitotenv.2017.10.312	https://www.scopus.com/inward/record.url?eid=2-s2.0-85034066846&partnerID=40&md5=04f9dec50b878df36eec12071b2efe6c	Article	Final		Scopus	2-s2.0-85034066846
Wang, L., Ying, G.-G., Zhao, J.-L., Liu, S., Yang, B., Zhou, L.-J., Tao, R., Su, H.-C.	57189472135; 7006664489; 25636583400; 34880398600; 55584795532; 56193602300; 57204532061; 35759860200	Assessing estrogenic activity in surface water and sediment of the Liao River system in northeast China using combined chemical and biological tools	2011	Environmental Pollution	159	1		148	156	136	10.1016/j.envpol.2010.09.017	https://www.scopus.com/inward/record.url?eid=2-s2.0-78349312764&partnerID=40&md5=280d65f1352930f08a2dc908a7845cc6	Article	Final		Scopus	2-s2.0-78349312764
Jacobs, M.N., Nolan, G.T., Hood, S.R.	7402487565; 57213566965; 7006564052	Lignans, bacteriocides and organochlorine compounds activate the human pregnane X receptor (PXR)	2005	Toxicology and Applied Pharmacology	209	2		123	133	136	10.1016/j.taap.2005.03.015	https://www.scopus.com/inward/record.url?eid=2-s2.0-27744577633&partnerID=40&md5=3406e4744adef7f2b531adc8555c9a56	Article	Final		Scopus	2-s2.0-27744577633
Watkins, D.J., Ferguson, K.K., Anzalota Del Toro, L.V., Alshawabkeh, A.N., Cordero, J.F., Meeker, J.D.	57201972534; 47960986400; 55639790800; 7003500581; 57208384016; 7003970613	Associations between urinary phenol and paraben concentrations and markers of oxidative stress and inflammation among pregnant women in Puerto Rico	2015	International Journal of Hygiene and Environmental Health	218	2		212	219	134	10.1016/j.ijheh.2014.11.001	https://www.scopus.com/inward/record.url?eid=2-s2.0-84940165542&partnerID=40&md5=5533f7267f154410bdc190648a76c71a	Article	Final	All Open Access, Green	Scopus	2-s2.0-84940165542
Ort, C., Lawrence, M.G., Reungoat, J., Eaglesham, G., Carter, S., Keller, J.	57218868688; 13006884300; 35810996100; 6603535715; 55508327500; 57208772241	Determining the fraction of pharmaceutical residues in wastewater originating from a hospital	2010	Water Research	44	2		605	615	134	10.1016/j.watres.2009.08.002	https://www.scopus.com/inward/record.url?eid=2-s2.0-75849121844&partnerID=40&md5=20a689a7527a465424d2d78b80fc4311	Article	Final		Scopus	2-s2.0-75849121844
Chenxi, W., Spongberg, A.L., Witter, J.D.	56706611500; 6602983830; 16680243500	Determination of the persistence of pharmaceuticals in biosolids using liquid-chromatography tandem mass spectrometry	2008	Chemosphere	73	4		511	518	134	10.1016/j.chemosphere.2008.06.026	https://www.scopus.com/inward/record.url?eid=2-s2.0-50649089596&partnerID=40&md5=c38683d24cf5dffff93f369cc5f24de3	Article	Final		Scopus	2-s2.0-50649089596
Philippat, C., Botton, J., Calafat, A.M., Ye, X., Charles, M.-A., Slama, R.	37032903500; 57207541320; 7005617310; 8902998000; 57217606777; 55699429700	Prenatal exposure to phenols and growth in boys	2014	Epidemiology	25	5		625	635	133	10.1097/EDE.0000000000000132	https://www.scopus.com/inward/record.url?eid=2-s2.0-84905564139&partnerID=40&md5=b9f0bfa5083f80509efa1ba9ae7b7cab	Article	Final	All Open Access, Green	Scopus	2-s2.0-84905564139
Pedrouzo, M., Borrull, F., Marcé, R.M., Pocurull, E.	16029302800; 35595650000; 35599803400; 57196029184	Ultra-high-performance liquid chromatography-tandem mass spectrometry for determining the presence of eleven personal care products in surface and wastewaters	2009	Journal of Chromatography A	1216	42		6994	7000	133	10.1016/j.chroma.2009.08.039	https://www.scopus.com/inward/record.url?eid=2-s2.0-70349222750&partnerID=40&md5=cd3c81c1f8b5c8e1bffd65fc31d53e8c	Article	Final		Scopus	2-s2.0-70349222750
Hua, W., Bennett, E.R., Letcher, R.J.	8574246100; 7201460816; 26642976700	Triclosan in waste and surface waters from the upper Detroit River by liquid chromatography-electrospray-tandem quadrupole mass spectrometry	2005	Environment International	31	5		621	630	133	10.1016/j.envint.2004.10.019	https://www.scopus.com/inward/record.url?eid=2-s2.0-19444378777&partnerID=40&md5=231943f1e458bc5071630c95790df7b9	Article	Final		Scopus	2-s2.0-19444378777
Slayden, R.A., Lee, R.E., Barry, C.E.	6602929826; 57034598400; 7102546031	Isoniazid affects multiple components of the type II fatty acid synthase system of Mycobacterium tuberculosis	2000	Molecular Microbiology	38	3		514	525	133	10.1046/j.1365-2958.2000.02145.x	https://www.scopus.com/inward/record.url?eid=2-s2.0-0033709606&partnerID=40&md5=84bea07ca81c9df437dae81610f27fe5	Article	Final	All Open Access, Bronze	Scopus	2-s2.0-0033709606
Gunsolley, J.C.	7004529347	Clinical efficacy of antimicrobial mouthrinses	2010	Journal of Dentistry	38	SUPPL. 1		S6		132	10.1016/S0300-5712(10)70004-X	https://www.scopus.com/inward/record.url?eid=2-s2.0-77955407233&partnerID=40&md5=20957068aa694e764c1594493fbbf17b	Article	Final		Scopus	2-s2.0-77955407233
Fiss, E.M., Rule, K.L., Vikesland, P.J.	16229835800; 36193438000; 6603770862	Formation of chloroform and other chlorinated byproducts by chlorination of triclosan-containing antibacterial products	2007	Environmental Science and Technology	41	7		2387	2394	132	10.1021/es062227l	https://www.scopus.com/inward/record.url?eid=2-s2.0-34247165492&partnerID=40&md5=14e1784cc3826b8d31a3ac8bf0789822	Article	Final		Scopus	2-s2.0-34247165492
Rothenburger, S., Spangler, D., Bhende, S., Burkley, D.	6602250174; 7004912212; 6602433636; 23033223400	In Vitro Antimicrobial Evaluation of Coated VICRYL* Plus Antibacterial Suture (Coated Polyglactin 910 with Triclosan) using Zone of Inhibition Assays	2002	Surgical Infections	3			s79	s87	132	10.1089/sur.2002.3.s1-79	https://www.scopus.com/inward/record.url?eid=2-s2.0-0036972265&partnerID=40&md5=e063297d07ad4e0c9b0a25f4f3e0e2ae	Article	Final		Scopus	2-s2.0-0036972265
Bayen, S., Zhang, H., Desai, M.M., Ooi, S.K., Kelly, B.C.	6603010320; 57192174362; 36152258500; 18437525400; 7202842613	Occurrence and distribution of pharmaceutically active and endocrine disrupting compounds in Singapore's marine environment: Influence of hydrodynamics and physical-chemical properties	2013	Environmental Pollution	182			1	8	131	10.1016/j.envpol.2013.06.028	https://www.scopus.com/inward/record.url?eid=2-s2.0-84880863368&partnerID=40&md5=5bd2c9e109af10a27045ee3a508a4e26	Article	Final		Scopus	2-s2.0-84880863368
Li, X., Ying, G.-G., Zhao, J.-L., Chen, Z.-F., Lai, H.-J., Su, H.-C.	55718401700; 7006664489; 25636583400; 55705669800; 37006582600; 35759860200	4-Nonylphenol, bisphenol-A and triclosan levels in human urine of children and students in China, and the effects of drinking these bottled materials on the levels	2013	Environment International	52			81	86	131	10.1016/j.envint.2011.03.026	https://www.scopus.com/inward/record.url?eid=2-s2.0-84872786336&partnerID=40&md5=c47d288a338af81e81af0226404c08e9	Article	Final		Scopus	2-s2.0-84872786336
Nfodzo, P., Choi, H.	44261365300; 8304261600	Triclosan decomposition by sulfate radicals: Effects of oxidant and metal doses	2011	Chemical Engineering Journal	174	2-3		629	634	131	10.1016/j.cej.2011.09.076	https://www.scopus.com/inward/record.url?eid=2-s2.0-80054748052&partnerID=40&md5=bddeb38187fd2862ecc640edb70588bf	Article	Final		Scopus	2-s2.0-80054748052
Xu, J., Wu, L., Chen, W., Chang, A.C.	56275689700; 7404903822; 57140985800; 7402539755	Simultaneous determination of pharmaceuticals, endocrine disrupting compounds and hormone in soils by gas chromatography-mass spectrometry	2008	Journal of Chromatography A	1202	2		189	195	131	10.1016/j.chroma.2008.07.001	https://www.scopus.com/inward/record.url?eid=2-s2.0-47949094872&partnerID=40&md5=f1f65c7fa7a908bcf64cc3b770079530	Article	Final		Scopus	2-s2.0-47949094872
DeLorenzo, M.E., Fleming, J.	7003588983; 7401457159	Individual and mixture effects of selected pharmaceuticals and personal care products on the marine phytoplankton species Dunaliella tertiolecta	2008	Archives of Environmental Contamination and Toxicology	54	2		203	210	131	10.1007/s00244-007-9032-2	https://www.scopus.com/inward/record.url?eid=2-s2.0-38349172326&partnerID=40&md5=6a10c2b149cbe1466e518a8a23375525	Article	Final		Scopus	2-s2.0-38349172326
Yueha, M.-F., Taniguchib, K., Chena, S., Evansc, R.M., Hammockd, B.D., Karinb, M., Tukeya, R.H.	56436669300; 56436737300; 56436455000; 56436899700; 7101843599; 56436763200; 7005860658	The commonly used antimicrobial additive triclosan is a liver tumor promoter	2014	Proceedings of the National Academy of Sciences of the United States of America	111	48		17200	17205	130	10.1073/pnas.1419119111	https://www.scopus.com/inward/record.url?eid=2-s2.0-84914165944&partnerID=40&md5=76b31f80dced384492c719bff1b96fc4	Article	Final	All Open Access, Bronze, Green	Scopus	2-s2.0-84914165944
Sickbert-Bennett, E.E., Weber, D.J., Gergen-Teague, M.F., Sobsey, M.D., Samsa, G.P., Rutala, W.A.	6507075079; 34574035300; 6506954840; 7005538244; 7004504981; 7005060448	Comparative efficacy of hand hygiene agents in the reduction of bacteria and viruses	2005	American Journal of Infection Control	33	2		67	77	130	10.1016/j.ajic.2004.08.005	https://www.scopus.com/inward/record.url?eid=2-s2.0-14144253669&partnerID=40&md5=147ec6ea4c1774e2d4d9d3f9152dd68c	Article	Final	All Open Access, Bronze, Green	Scopus	2-s2.0-14144253669
Lozano, N., Rice, C.P., Ramirez, M., Torrents, A.	54985290900; 7201456675; 7201568269; 57203057575	Fate of Triclocarban, Triclosan and Methyltriclosan during wastewater and biosolids treatment processes	2013	Water Research	47	13		4519	4527	129	10.1016/j.watres.2013.05.015	https://www.scopus.com/inward/record.url?eid=2-s2.0-84879013747&partnerID=40&md5=3a587ba34dfea8fdfea75f649532e5eb	Article	Final		Scopus	2-s2.0-84879013747
Regueiro, J., Llompart, M., Psillakis, E., Garcia-Monteagudo, J.C., Garcia-Jares, C.	36993323800; 7004270052; 6603811934; 6507415877; 6603048574	Ultrasound-assisted emulsification-microextraction of phenolic preservatives in water	2009	Talanta	79	5		1387	1397	129	10.1016/j.talanta.2009.06.015	https://www.scopus.com/inward/record.url?eid=2-s2.0-67651004672&partnerID=40&md5=79106f6c4ed43140d5cbe61774b3316a	Article	Final		Scopus	2-s2.0-67651004672
Gao, Y., Ji, Y., Li, G., An, T.	36438463500; 10241807900; 7407051300; 7004832388	Mechanism, kinetics and toxicity assessment of OH-initiated transformation of triclosan in aquatic environments	2014	Water Research	49			360	370	128	10.1016/j.watres.2013.10.027	https://www.scopus.com/inward/record.url?eid=2-s2.0-84892507076&partnerID=40&md5=138d03618b35d97b5b36098d9227f60b	Article	Final		Scopus	2-s2.0-84892507076
Ellingson, K., Haas, J.P., Aiello, A.E., Kusek, L., Maragakis, L.L., Olmsted, R.N., Perencevich, E., Polgreen, P.M., Schweizer, M.L., Trexler, P., VanAmringe, M., Yokoe, D.S.	6506950003; 56117239900; 7004914475; 13406794300; 6506679446; 7005344314; 6701842148; 6507236020; 57209007119; 56274496300; 6603260669; 7003941779	Strategies to prevent healthcare-associated infections through hand hygiene	2014	Infection Control and Hospital Epidemiology	35	8		937	960	128	10.1086/677145	https://www.scopus.com/inward/record.url?eid=2-s2.0-84902995837&partnerID=40&md5=bc649ea7cb468bb0d8f1c5d0c7f1dba7	Article	Final	All Open Access, Green	Scopus	2-s2.0-84902995837
Koeppe, E.S., Ferguson, K.K., Colacino, J.A., Meeker, J.D.	56418491100; 47960986400; 15057540900; 7003970613	Relationship between urinary triclosan and paraben concentrations and serum thyroid measures in NHANES 2007-2008	2013	Science of the Total Environment	445-446			299	305	128	10.1016/j.scitotenv.2012.12.052	https://www.scopus.com/inward/record.url?eid=2-s2.0-84872580211&partnerID=40&md5=fa5c83c69e0d12edc2eb0c87378effd8	Article	Final	All Open Access, Green	Scopus	2-s2.0-84872580211
Fair, P.A., Lee, H.-B., Adams, J., Darling, C., Pacepavicius, G., Alaee, M., Bossart, G.D., Henry, N., Muir, D.	7004285252; 7501482652; 56302907100; 16051927600; 6602160275; 56246091400; 7003411849; 38661262500; 7202872916	Occurrence of triclosan in plasma of wild Atlantic bottlenose dolphins (Tursiops truncatus) and in their environment	2009	Environmental Pollution	157	8-9		2248	2254	128	10.1016/j.envpol.2009.04.002	https://www.scopus.com/inward/record.url?eid=2-s2.0-68649128786&partnerID=40&md5=222384073bfe897cdb8987252a35b946	Article	Final		Scopus	2-s2.0-68649128786
Azzouz, A., Rascón, A.J., Ballesteros, E.	35738431100; 8101122800; 56264512100	Simultaneous determination of parabens, alkylphenols, phenylphenols, bisphenol A and triclosan in human urine, blood and breast milk by continuous solid-phase extraction and gas chromatography-mass spectrometry	2016	Journal of Pharmaceutical and Biomedical Analysis	119			16	26	126	10.1016/j.jpba.2015.11.024	https://www.scopus.com/inward/record.url?eid=2-s2.0-84948845839&partnerID=40&md5=d97d4851bf4d34dba805bfa4113cd214	Article	Final		Scopus	2-s2.0-84948845839
Hinther, A., Bromba, C.M., Wulff, J.E., Helbing, C.C.	57220263301; 26530713900; 7004403094; 7004291628	Effects of triclocarban, triclosan, and methyl triclosan on thyroid hormone action and stress in frog and mammalian culture systems	2011	Environmental Science and Technology	45	12		5395	5402	126	10.1021/es1041942	https://www.scopus.com/inward/record.url?eid=2-s2.0-79959261913&partnerID=40&md5=1b2ab60a71af148fe26c1d4c1805e7dd	Article	Final		Scopus	2-s2.0-79959261913
Ying, G.-G., Kookana, R.S., Kolpin, D.W.	7006664489; 7004044324; 7004235870	Occurrence and removal of pharmaceutically active compounds in sewage treatment plants with different technologies	2009	Journal of Environmental Monitoring	11	8		1498	1505	126	10.1039/b904548a	https://www.scopus.com/inward/record.url?eid=2-s2.0-68949184363&partnerID=40&md5=d60bf0d10879efe1bf78ec0af4db4097	Article	Final		Scopus	2-s2.0-68949184363
Darsow, U., Lübbe, J., Taïeb, A., Seidenari, S., Wollenberg, A., Calza, A.M., Giusti, F., Ring, J., Abeck, D., Baadsgaard, O., Bieber, T., Bonifazi, E., Bruijnzeel-Koomen, C.A.F.M., Calza, A.M., Darsow, U., De la Cuadra, J., De Raeve, L., Diepgen, T.L., Dupuy, P., Fabrizi, G., Gelmetti, C., Giannetti, A., Gieler, U., Giusti, F., Harper, J., Kägi, M., Kunz, B., Lever, R., Lübbe, J., Olesen, A.B., …	7004497729; 7004019259; 55347466400; 7005131406; 8625088300; 7004620092; 7006275504; 36045348100; 7102901602; 7005928695; 7102582887; 7006124659; 7006632628; 7004620092; 7004497729; 7003606221; 55902793000; 7006870398; 7004445018; 7005907453; 7006607139; 7005476162; 7005125970; 57213057900; 7402361440; 56456420000; 7101882257; 7004473809; 55397108600; 57217399922; 7006944545; 7103057745; 57196779…	Position paper on diagnosis and treatment of atopic dermatitis	2005	Journal of the European Academy of Dermatology and Venereology	19	3		286	295	125	10.1111/j.1468-3083.2005.01249.x	https://www.scopus.com/inward/record.url?eid=2-s2.0-21044443725&partnerID=40&md5=407e2026b4ebaca989ed2d700f469cfd	Article	Final		Scopus	2-s2.0-21044443725
Sun, Y., Dowd, S.E., Smith, E., Rhoads, D.D., Wolcott, R.D.	57191647461; 25627491800; 35300995100; 24069309500; 24069385500	In vitro multispecies Lubbock chronic wound biofilm model	2008	Wound Repair and Regeneration	16	6		805	813	124	10.1111/j.1524-475X.2008.00434.x	https://www.scopus.com/inward/record.url?eid=2-s2.0-54949085741&partnerID=40&md5=bf6388a025341fd845750aa1b149cd09	Article	Final		Scopus	2-s2.0-54949085741
Cha, J., Cupples, A.M.	7202455692; 6602728443	Detection of the antimicrobials triclocarban and triclosan in agricultural soils following land application of municipal biosolids	2009	Water Research	43	9		2522	2530	123	10.1016/j.watres.2009.03.004	https://www.scopus.com/inward/record.url?eid=2-s2.0-65449140186&partnerID=40&md5=eb99b42452d0a579822fd0fe15c5a16a	Article	Final		Scopus	2-s2.0-65449140186
Zearley, T.L., Summers, R.S.	35411066900; 7202364991	Removal of trace organic micropollutants by drinking water biological filters	2012	Environmental Science and Technology	46	17		9412	9419	122	10.1021/es301428e	https://www.scopus.com/inward/record.url?eid=2-s2.0-84865764423&partnerID=40&md5=7ec4a049805a06cc9f5cab220087bb39	Article	Final		Scopus	2-s2.0-84865764423
Cunningham, R., Jenks, P., Northwood, J., Wallis, M., Ferguson, S., Hunt, S.	7401777886; 17734594100; 15623322500; 7102786168; 57197410818; 57197109425	Effect on MRSA transmission of rapid PCR testing of patients admitted to critical care	2007	Journal of Hospital Infection	65	1		24	28	121	10.1016/j.jhin.2006.09.019	https://www.scopus.com/inward/record.url?eid=2-s2.0-33845575032&partnerID=40&md5=770fcc7b37e0e154b1a84c594f7f5d20	Article	Final		Scopus	2-s2.0-33845575032
Wang, L., Asimakopoulos, A.G., Kannan, K.	57070663500; 55372124100; 7101630491	Accumulation of 19 environmental phenolic and xenobiotic heterocyclic aromatic compounds in human adipose tissue	2015	Environment International	78			45	50	120	10.1016/j.envint.2015.02.015	https://www.scopus.com/inward/record.url?eid=2-s2.0-84924270125&partnerID=40&md5=c7d8957f280103277175104ac263f8ba	Article	Final		Scopus	2-s2.0-84924270125
Pycke, B.F.G., Geer, L.A., Dalloul, M., Abulafia, O., Jenck, A.M., Halden, R.U.	23976536500; 6603869485; 7801534683; 7005473271; 55753674400; 6603585082	Human fetal exposure to triclosan and triclocarban in an urban population from Brooklyn, New York	2014	Environmental Science and Technology	48	15		8831	8838	119	10.1021/es501100w	https://www.scopus.com/inward/record.url?eid=2-s2.0-84905650459&partnerID=40&md5=9eb0ab8749cfafb9af3cd9f316726bda	Article	Final	All Open Access, Bronze, Green	Scopus	2-s2.0-84905650459
Gordin, F.M., Schultz, M.E., Huber, R.A., Gill, J.A.	7005387174; 7202779429; 8685848300; 56079042600	Reduction in nosocomial transmission of drug-resistant bacteria after introduction of an alcohol-based handrub	2005	Infection Control and Hospital Epidemiology	26	7		650	653	119	10.1086/502596	https://www.scopus.com/inward/record.url?eid=2-s2.0-23044472083&partnerID=40&md5=33825aefddf8e0f4abb3e2a0dfd49a7b	Article	Final		Scopus	2-s2.0-23044472083
Kanda, R., Griffin, P., James, H.A., Fothergill, J.	7003741670; 7202004725; 7202731266; 57198242454	Pharmaceutical and personal care products in sewage treatment works	2003	Journal of Environmental Monitoring	5	5		823	830	119	10.1039/b306355k	https://www.scopus.com/inward/record.url?eid=2-s2.0-0142125406&partnerID=40&md5=875c80ded0b8498fb530191b75f3df06	Article	Final		Scopus	2-s2.0-0142125406
Lapen, D.R., Topp, E., Metcalfe, C.D., Li, H., Edwards, M., Gottschall, N., Bolton, P., Curnoe, W., Payne, M., Beck, A.	6603694427; 7006149139; 7005470541; 55707579400; 55465042900; 15755149500; 24166237500; 6506520695; 24280054000; 35093647500	Pharmaceutical and personal care products in tile drainage following land application of municipal biosolids	2008	Science of the Total Environment	399	1-3		50	65	118	10.1016/j.scitotenv.2008.02.025	https://www.scopus.com/inward/record.url?eid=2-s2.0-44649083101&partnerID=40&md5=147be8585eefb034fc62f3bad052cbe5	Article	Final		Scopus	2-s2.0-44649083101
Septimus, E.J., Schweizer, M.L.	6603703316; 57209007119	Decolonization in prevention of health care-associated infections	2016	Clinical Microbiology Reviews	29	2		201	221	116	10.1128/CMR.00049-15	https://www.scopus.com/inward/record.url?eid=2-s2.0-84956773073&partnerID=40&md5=21664f2c39fa3814683960c170336851	Article	Final	All Open Access, Bronze, Green	Scopus	2-s2.0-84956773073
Chen, Z.-F., Ying, G.-G., Lai, H.-J., Chen, F., Su, H.-C., Liu, Y.-S., Peng, F.-Q., Zhao, J.-L.	55705669800; 7006664489; 37006582600; 55619289905; 35759860200; 7410231118; 57213297256; 25636583400	Determination of biocides in different environmental matrices by use of ultra-high-performance liquid chromatography-tandem mass spectrometry	2012	Analytical and Bioanalytical Chemistry	404	10		3175	3188	116	10.1007/s00216-012-6444-2	https://www.scopus.com/inward/record.url?eid=2-s2.0-84870880165&partnerID=40&md5=f264d11fb39e6e34d6e27a8c60e58d6f	Article	Final		Scopus	2-s2.0-84870880165
Cherednichenko, G., Zhang, R., Bannister, R.A., Timofeyev, V., Li, N., Fritsch, E.B., Feng, W., Barrientos, G.C., Schebb, N.H., Hammock, B.D., Beam, K.G., Chiamvimonvat, N., Pessah, I.N.	7004289178; 55347309700; 7102263937; 8966886700; 57204588616; 55347290300; 55250848800; 6603409990; 16480794400; 7101843599; 7006591397; 7004461965; 7004392952	Triclosan impairs excitation-contraction coupling and Ca2+ dynamics in striated muscle	2012	Proceedings of the National Academy of Sciences of the United States of America	109	35		14158	14163	116	10.1073/pnas.1211314109	https://www.scopus.com/inward/record.url?eid=2-s2.0-84865541754&partnerID=40&md5=f11fa9f589be2a2a1a5ed0af82af7910	Article	Final	All Open Access, Hybrid Gold, Green	Scopus	2-s2.0-84865541754
Yu, Y., Huang, Q., Wang, Z., Zhang, K., Tang, C., Cui, J., Feng, J., Peng, X.	23391580600; 24067085000; 49461878000; 57199256074; 23390940000; 36760773600; 8915690200; 8680997800	Occurrence and behavior of pharmaceuticals, steroid hormones, and endocrine-disrupting personal care products in wastewater and the recipient river water of the Pearl River Delta, South China	2011	Journal of Environmental Monitoring	13	4		871	878	116	10.1039/c0em00602e	https://www.scopus.com/inward/record.url?eid=2-s2.0-79953842349&partnerID=40&md5=279a503d7d79d7eee8273f665c2be4c1	Article	Final		Scopus	2-s2.0-79953842349
[No author name available]	[No author name available]	Guidelines for the control of epidemic methicillin-resistant Staphylococcus aureus. Report of a combined working party of the Hospital Infection Society and British Society for...	1986	Journal of Hospital Infection	7	2		193	201	116	10.1016/0195-6701(86)90064-2	https://www.scopus.com/inward/record.url?eid=2-s2.0-0022607825&partnerID=40&md5=455ec38152f3e2746bf350340001c896	Article	Final		Scopus	2-s2.0-0022607825
Meador, J.P., Yeh, A., Young, G., Gallagher, E.P.	7006137513; 56539451300; 7402900200; 7102616524	Contaminants of emerging concern in a large temperate estuary	2016	Environmental Pollution	213			254	267	115	10.1016/j.envpol.2016.01.088	https://www.scopus.com/inward/record.url?eid=2-s2.0-84960905126&partnerID=40&md5=4fdb43ed293fb2ad066322f0c0eee9c5	Article	Final	All Open Access, Green	Scopus	2-s2.0-84960905126
Allmyr, M., Harden, F., Toms, L.-M.L., Mueller, J.F., McLachlan, M.S., Adolfsson-Erici, M., Sandborgh-Englund, G.	14622292500; 6507919490; 14016950300; 57212221160; 7005745338; 6602922841; 55666428400	The influence of age and gender on triclosan concentrations in Australian human blood serum	2008	Science of the Total Environment	393	1		162	167	115	10.1016/j.scitotenv.2007.12.006	https://www.scopus.com/inward/record.url?eid=2-s2.0-39149087673&partnerID=40&md5=f3a6788ca2a501d99face15b0c3cebbf	Article	Final		Scopus	2-s2.0-39149087673
Geer, L.A., Pycke, B.F.G., Waxenbaum, J., Sherer, D.M., Abulafia, O., Halden, R.U.	6603869485; 23976536500; 57189028238; 7101713178; 7005473271; 6603585082	Association of birth outcomes with fetal exposure to parabens, triclosan and triclocarban in an immigrant population in Brooklyn, New York	2017	Journal of Hazardous Materials	323			177	183	114	10.1016/j.jhazmat.2016.03.028	https://www.scopus.com/inward/record.url?eid=2-s2.0-84964714840&partnerID=40&md5=ef2cc3b8430a83aceff5826f57b6c571	Article	Final	All Open Access, Green	Scopus	2-s2.0-84964714840
Rauty, S.A., Angus, R.A.	36999347600; 7005883809	Triclosan has endocrine-disrupting effects in male western mosquitofish, gambusia affinis	2010	Environmental Toxicology and Chemistry	29	6		1287	1291	114	10.1002/etc.150	https://www.scopus.com/inward/record.url?eid=2-s2.0-77953560018&partnerID=40&md5=b8f793220d6292e6e4224ec4df634f4c	Article	Final		Scopus	2-s2.0-77953560018
Bai, X., Acharya, K.	57189217127; 7005757793	Removal of trimethoprim, sulfamethoxazole, and triclosan by the green alga Nannochloris sp.	2016	Journal of Hazardous Materials	315			70	75	113	10.1016/j.jhazmat.2016.04.067	https://www.scopus.com/inward/record.url?eid=2-s2.0-84966430154&partnerID=40&md5=cde9d1be8a110397fa9ed2d8b905eab0	Article	Final		Scopus	2-s2.0-84966430154
Karatzas, K.A.G., Webber, M.A., Jorgensen, F., Woodward, M.J., Piddock, L.J.V., Humphrey, T.J.	22938366900; 7103355891; 7102352384; 7102510790; 7006076137; 7004586284	Prolonged treatment of Salmonella enterica serovar Typhimurium with commercial disinfectants selects for multiple antibiotic resistance, increased efflux and reduced invasiveness	2007	Journal of Antimicrobial Chemotherapy	60	5		947	955	113	10.1093/jac/dkm314	https://www.scopus.com/inward/record.url?eid=2-s2.0-35448989850&partnerID=40&md5=cff5147b47031849f694297ba4072808	Article	Final	All Open Access, Bronze	Scopus	2-s2.0-35448989850
Henry, N.D., Fair, P.A.	38661262500; 7004285252	Comparison of in vitro cytotoxicity, estrogenicity and anti-estrogenicity of triclosan, perfluorooctane sulfonate and perfluorooctanoic acid	2013	Journal of Applied Toxicology	33	4		265	272	112	10.1002/jat.1736	https://www.scopus.com/inward/record.url?eid=2-s2.0-84873096361&partnerID=40&md5=f29fe60f6e6413df4725b119c9c4263a	Article	Final		Scopus	2-s2.0-84873096361
Buth, J.M., Steen, P.O., Sueper, C., Blumentritt, D., Vikesland, P.J., Arnold, W.A., McNeill, K.	35080153000; 26653823300; 36118302300; 21733810700; 6603770862; 7402285401; 7005428785	Dioxin photoproducts of triclosan and its chlorinated derivatives in sediment cores	2010	Environmental Science and Technology	44	12		4545	4551	112	10.1021/es1001105	https://www.scopus.com/inward/record.url?eid=2-s2.0-77953529617&partnerID=40&md5=f95f8af3ec1fb959607ccf00e5a7e407	Article	Final		Scopus	2-s2.0-77953529617
Klamerth, N., Miranda, N., Malato, S., Agüera, A., Fernández-Alba, A.R., Maldonado, M.I., Coronado, J.M.	25628055800; 57197146472; 57207915948; 6701415534; 7004759873; 8966864500; 7006039567	Degradation of emerging contaminants at low concentrations in MWTPs effluents with mild solar photo-Fenton and TiO2	2009	Catalysis Today	144	1-2		124	130	112	10.1016/j.cattod.2009.01.024	https://www.scopus.com/inward/record.url?eid=2-s2.0-67349211474&partnerID=40&md5=2147550ef27443202d8f007805effc2f	Article	Final		Scopus	2-s2.0-67349211474
Wu, C., Spongberg, A.L., Witter, J.D.	55575336600; 6602983830; 16680243500	Adsorption and degradation of triclosan and triclocarban in soils and biosolids-amended soils	2009	Journal of Agricultural and Food Chemistry	57	11		4900	4905	112	10.1021/jf900376c	https://www.scopus.com/inward/record.url?eid=2-s2.0-67149136476&partnerID=40&md5=67b65a8c9b66c8eec474c1e1e0d9cfe4	Article	Final		Scopus	2-s2.0-67149136476
Hines, E.P., Mendola, P., von Ehrenstein, O.S., Ye, X., Calafat, A.M., Fenton, S.E.	57193274059; 56350568100; 6603153979; 8902998000; 7005617310; 7103392718	Concentrations of environmental phenols and parabens in milk, urine and serum of lactating North Carolina women	2015	Reproductive Toxicology	54			120	128	111	10.1016/j.reprotox.2014.11.006	https://www.scopus.com/inward/record.url?eid=2-s2.0-84941270941&partnerID=40&md5=7c40817e4fe59d38b163abb3c4c01577	Article	Final	All Open Access, Green	Scopus	2-s2.0-84941270941
Yu, C.-P., Chu, K.-H.	8297721400; 57191864486	Occurrence of pharmaceuticals and personal care products along the West Prong Little Pigeon River in east Tennessee, USA	2009	Chemosphere	75	10		1281	1286	111	10.1016/j.chemosphere.2009.03.043	https://www.scopus.com/inward/record.url?eid=2-s2.0-67349106761&partnerID=40&md5=20b5c7022c10db462015969ee3026539	Article	Final		Scopus	2-s2.0-67349106761
Storch, M.L., Rothenburger, S.J., Jacinto, G.	7003552500; 6602250174; 6603167856	Experimental efficacy study of coated VICRYL plus antibacterial suture in in Guinea pigs challenged with Staphylococcus aureus	2004	Surgical Infections	5	3		281	288	111	10.1089/sur.2004.5.281	https://www.scopus.com/inward/record.url?eid=2-s2.0-7744237356&partnerID=40&md5=fa6dbf220de6ddcff4b3cf35f646aef1	Article	Final		Scopus	2-s2.0-7744237356
WEBSTER, J., FAOAGALI, J.L., CARTWRIGHT, D.	7402196856; 57200763674; 7101667597	Elimination of methicillin‐resistant Staphylococcus aureus from a neonatal intensive care unit after hand washing with triclosan	1994	Journal of Paediatrics and Child Health	30	1		59	64	111	10.1111/j.1440-1754.1994.tb00568.x	https://www.scopus.com/inward/record.url?eid=2-s2.0-0028047194&partnerID=40&md5=df7ac5d8351756d0cab6279f4136a422	Article	Final		Scopus	2-s2.0-0028047194
Gorga, M., Insa, S., Petrovic, M., Barceló, D.	55317739300; 12645754400; 57216101383; 36013249500	Occurrence and spatial distribution of EDCs and related compounds in waters and sediments of Iberian rivers	2015	Science of the Total Environment	503-504			69	86	109	10.1016/j.scitotenv.2014.06.037	https://www.scopus.com/inward/record.url?eid=2-s2.0-84909630003&partnerID=40&md5=eaa208ee1a86d49b99bb68d5f859a0d3	Article	Final		Scopus	2-s2.0-84909630003
Condell, O., Iversen, C., Cooney, S., Power, K.A., Walsh, C., Burgess, C., Fanning, S.	55178477600; 16309362900; 36186692900; 57200836467; 23471267100; 9237531400; 34975052400	Efficacy of biocides used in the modern food industry to control Salmonella enterica, and links between biocide tolerance and resistance to clinically relevant antimicrobial compounds	2012	Applied and Environmental Microbiology	78	9		3087	3097	109	10.1128/AEM.07534-11	https://www.scopus.com/inward/record.url?eid=2-s2.0-84861121474&partnerID=40&md5=ee2772e1c2f10e96a18788b0ed892216	Article	Final	All Open Access, Bronze, Green	Scopus	2-s2.0-84861121474
[No author name available]	[No author name available]	Treatment of plaque-induced gingivitis, chronic periodontitis, and other clinical conditions	2001	Journal of Periodontology	72	12		1790	1800	109	10.1902/jop.2001.72.12.1790	https://www.scopus.com/inward/record.url?eid=2-s2.0-0035694213&partnerID=40&md5=67314cfc964b0339ccdcb6010ef658cb	Article	Final	All Open Access, Bronze	Scopus	2-s2.0-0035694213
Fabbri, E., Franzellitti, S.	57193196102; 8963791900	Human pharmaceuticals in the marine environment: Focus on exposure and biological effects in animal species	2016	Environmental Toxicology and Chemistry	35	4		799	812	108	10.1002/etc.3131	https://www.scopus.com/inward/record.url?eid=2-s2.0-84946583397&partnerID=40&md5=f1855279feeaa58765bb2394c9e27333	Article	Final	All Open Access, Bronze	Scopus	2-s2.0-84946583397
Wang, C., Shi, H., Adams, C.D., Gamagedara, S., Stayton, I., Timmons, T., Ma, Y.	57192595700; 7402623518; 7402376395; 36508782700; 8760507700; 8311408300; 7404700182	Investigation of pharmaceuticals in Missouri natural and drinking water using high performance liquid chromatography-tandem mass spectrometry	2011	Water Research	45	4		1818	1828	108	10.1016/j.watres.2010.11.043	https://www.scopus.com/inward/record.url?eid=2-s2.0-78651420324&partnerID=40&md5=293bbd12c7fffef6ca84d16eb95fc172	Article	Final		Scopus	2-s2.0-78651420324
Park, G.W., Barclay, L., MacInga, D., Charbonneau, D., Pettigrew, C.A., Vinjé, J.	7403041901; 36193607300; 6603006070; 7003694588; 6701382972; 57212668923	Comparative efficacy of seven hand sanitizers against murine norovirus, feline calicivirus, and GII.4 norovirus	2010	Journal of Food Protection	73	12		2232	2238	108	10.4315/0362-028X-73.12.2232	https://www.scopus.com/inward/record.url?eid=2-s2.0-78650424012&partnerID=40&md5=00b063dbf4b52fc4e7f654527119e6ec	Article	Final		Scopus	2-s2.0-78650424012
Mottaleb, M.A., Usenko, S., O'Donnell, J.G., Ramirez, A.J., Brooks, B.W., Chambliss, C.K.	6701577511; 8710467200; 36461371000; 57105884600; 7201572161; 7003983340	Gas chromatography-mass spectrometry screening methods for select UV filters, synthetic musks, alkylphenols, an antimicrobial agent, and an insect repellent in fish	2009	Journal of Chromatography A	1216	5		815	823	108	10.1016/j.chroma.2008.11.072	https://www.scopus.com/inward/record.url?eid=2-s2.0-58149133540&partnerID=40&md5=a40cd742c29c3df92ab054c4181c26b0	Article	Final		Scopus	2-s2.0-58149133540
Jeong, C.-B., Kang, H.-M., Lee, Y.H., Kim, M.-S., Lee, J.-S., Seo, J.S., Wang, M., Lee, J.-S.	55261208300; 56911437900; 57203798772; 57197709383; 36161651600; 8209509200; 55731977400; 57201265245	Nanoplastic Ingestion Enhances Toxicity of Persistent Organic Pollutants (POPs) in the Monogonont Rotifer Brachionus koreanus via Multixenobiotic Resistance (MXR) Disruption	2018	Environmental Science and Technology	52	19		11411	11418	107	10.1021/acs.est.8b03211	https://www.scopus.com/inward/record.url?eid=2-s2.0-85053610429&partnerID=40&md5=ffcc1237c7dfe4b722694813f982bf25	Article	Final		Scopus	2-s2.0-85053610429
Binelli, A., Cogni, D., Parolini, M., Riva, C., Provini, A.	6602197863; 23033821400; 24367386300; 23036922500; 7003486265	Cytotoxic and genotoxic effects of in vitro exposure to Triclosan and Trimethoprim on zebra mussel (Dreissena polymorpha) hemocytes	2009	Comparative Biochemistry and Physiology - C Toxicology and Pharmacology	150	1		50	56	107	10.1016/j.cbpc.2009.02.005	https://www.scopus.com/inward/record.url?eid=2-s2.0-67349143218&partnerID=40&md5=aa9e2f2dfe40f574ae438619a3dd7153	Article	Final		Scopus	2-s2.0-67349143218
Ye, X., Zhou, X., Hennings, R., Kramer, J., Calafat, A.M.	8902998000; 8519468000; 55615264400; 55615348300; 7005617310	Potential external contamination with bisphenol A and other ubiquitous organic environmental chemicals during biomonitoring analysis: An elusive laboratory challenge	2013	Environmental Health Perspectives	121	3		283	286	106	10.1289/ehp.1206093	https://www.scopus.com/inward/record.url?eid=2-s2.0-84874625975&partnerID=40&md5=cad8f8aad3365d5a511c40eedf5ad056	Article	Final	All Open Access, Bronze, Green	Scopus	2-s2.0-84874625975
Buttke, D.E., Sircar, K., Martin, C.	55273962100; 12801076700; 55429092400	Exposures to endocrine-disrupting chemicals and age of menarche in adolescent girls in NHANES (2003-2008)	2012	Environmental Health Perspectives	120	11		1613	1618	106	10.1289/ehp.1104748	https://www.scopus.com/inward/record.url?eid=2-s2.0-84868579622&partnerID=40&md5=26d11518077936a849d9b65782228c34	Article	Final	All Open Access, Bronze, Green	Scopus	2-s2.0-84868579622
Son, H.-S., Ko, G., Zoh, K.-D.	7102742270; 7103172890; 6602280915	Kinetics and mechanism of photolysis and TiO2 photocatalysis of triclosan	2009	Journal of Hazardous Materials	166	2-3		954	960	106	10.1016/j.jhazmat.2008.11.107	https://www.scopus.com/inward/record.url?eid=2-s2.0-67349147047&partnerID=40&md5=1fb394b2b4c29ad6f18ca310a6a27e38	Article	Final		Scopus	2-s2.0-67349147047
Yu, Z., Peldszus, S., Huck, P.M.	55488374400; 6602259881; 7006407790	Optimizing gas chromatographic-mass spectrometric analysis of selected pharmaceuticals and endocrine-disrupting substances in water using factorial experimental design	2007	Journal of Chromatography A	1148	1		65	77	106	10.1016/j.chroma.2007.02.047	https://www.scopus.com/inward/record.url?eid=2-s2.0-33947625111&partnerID=40&md5=1dd2f96cd72301519b10aebcd7a1e976	Article	Final		Scopus	2-s2.0-33947625111
Cabana, H., Alexandre, C., Agathos, S.N., Jones, J.P.	15768692600; 34867758500; 35578578300; 55488149500	Immobilization of laccase from the white rot fungus Coriolopsis polyzona and use of the immobilized biocatalyst for the continuous elimination of endocrine disrupting chemicals	2009	Bioresource Technology	100	14		3447	3458	104	10.1016/j.biortech.2009.02.052	https://www.scopus.com/inward/record.url?eid=2-s2.0-64949178553&partnerID=40&md5=994ef41b4f7a2de9f30d1bcacccd45d3	Article	Final		Scopus	2-s2.0-64949178553
Chuanchuen, R., Karkhoff-Schweizer, R.R., Schweizer, H.P.	22933870300; 6602626336; 7102982697	High-level triclosan resistance in Pseudomonas aeruginosa is solely a result of efflux	2003	American Journal of Infection Control	31	2		124	127	104	10.1067/mic.2003.11	https://www.scopus.com/inward/record.url?eid=2-s2.0-0037389825&partnerID=40&md5=174b7b9a53110a26cf6286c7ce623b87	Article	Final		Scopus	2-s2.0-0037389825
Hedgespeth, M.L., Sapozhnikova, Y., Pennington, P., Clum, A., Fairey, A., Wirth, E.	41861494900; 8621551200; 6701422173; 8598721300; 24070429900; 7006031241	Pharmaceuticals and personal care products (PPCPs) in treated wastewater discharges into Charleston Harbor, South Carolina	2012	Science of the Total Environment	437			1	9	103	10.1016/j.scitotenv.2012.07.076	https://www.scopus.com/inward/record.url?eid=2-s2.0-84867593767&partnerID=40&md5=41531bcef224793aee880f7722a667c6	Article	Final	All Open Access, Green	Scopus	2-s2.0-84867593767
James, M.O., Li, W., Summerlot, D.P., Rowland-Faux, L., Wood, C.E.	7402508193; 37031538400; 37032029400; 8404376500; 57210508275	Triclosan is a potent inhibitor of estradiol and estrone sulfonation in sheep placenta	2010	Environment International	36	8		942	949	103	10.1016/j.envint.2009.02.004	https://www.scopus.com/inward/record.url?eid=2-s2.0-77955865306&partnerID=40&md5=2876976c071296f1657249eee5d52ec8	Article	Final	All Open Access, Green	Scopus	2-s2.0-77955865306
Ricci, V., Tzakas, P., Buckley, A., Coldham, N.C., Piddock, L.J.V.	7007078599; 8535573700; 10840057400; 7003385756; 7006076137	Ciprofloxacin-resistant Salmonella enterica serovar typhimurium strains are difficult to select in the absence of AcrB and TolC	2006	Antimicrobial Agents and Chemotherapy	50	1		38	42	103	10.1128/AAC.50.1.38-42.2006	https://www.scopus.com/inward/record.url?eid=2-s2.0-29944433409&partnerID=40&md5=1340b8ac28d2edeadf55490e4324254c	Article	Final	All Open Access, Bronze, Green	Scopus	2-s2.0-29944433409
Tanoue, R., Nomiyama, K., Nakamura, H., Kim, J.-W., Isobe, T., Shinohara, R., Kunisue, T., Tanabe, S.	54080726900; 9238766100; 56230975300; 57202767442; 55428919400; 57218251121; 6602399638; 7401677757	Uptake and Tissue Distribution of Pharmaceuticals and Personal Care Products in Wild Fish from Treated-Wastewater-Impacted Streams	2015	Environmental Science and Technology	49	19		11649	11658	102	10.1021/acs.est.5b02478	https://www.scopus.com/inward/record.url?eid=2-s2.0-84943554584&partnerID=40&md5=98587093dc675eec986faf22f7699459	Article	Final		Scopus	2-s2.0-84943554584
Schnuch, A., Lessmann, H., Geier, J., Uter, W.	7006823447; 7004184926; 7004571596; 7005681849	Contact allergy to preservatives. Analysis of IVDK data 1996-2009	2011	British Journal of Dermatology	164	6		1316	1325	102	10.1111/j.1365-2133.2011.10253.x	https://www.scopus.com/inward/record.url?eid=2-s2.0-79957584365&partnerID=40&md5=068bbc059d6fc82a833fe7be514d2610	Article	Final		Scopus	2-s2.0-79957584365
Panno, S.V., Kelly, W.R., Scott, J., Zheng, W., McNeish, R.E., Holm, N., Hoellein, T.J., Baranski, E.L.	7004163344; 55557603200; 55477038200; 56460623800; 55088786100; 55903913700; 18434214000; 57205750209	Microplastic Contamination in Karst Groundwater Systems	2019	Groundwater	57	2		189	196	101	10.1111/gwat.12862	https://www.scopus.com/inward/record.url?eid=2-s2.0-85061445727&partnerID=40&md5=beca39038749517c8952f91c2383ac52	Article	Final	All Open Access, Bronze, Green	Scopus	2-s2.0-85061445727
Diener, M.K., Knebel, P., Kieser, M., Schüler, P., Schiergens, T.S., Atanassov, V., Neudecker, J., Stein, E., Thielemann, H., Kunz, R., Von Frankenberg, M., Schernikau, U., Bunse, J., Jansen-Winkeln, B., Partecke, L.I., Prechtl, G., Pochhammer, J., Bouchard, R., Hodina, R., Beckurts, K.T.E., Leißner, L., Lemmens, H.-P., Kallinowski, F., Thomusch, O., Seehofer, D., Simon, T., Hyhlik-Dürr, A., Seil…	8385955200; 14071442700; 55252712300; 8296592500; 35520242900; 23570732200; 6701326488; 55548020500; 55674590000; 56090985100; 6602892357; 48662836200; 6603110290; 56090880300; 24329570900; 55548705200; 55547995000; 8635905700; 36935999700; 56629829300; 56090891700; 56091235600; 7005152281; 55897430800; 7003423952; 57197473257; 23985207600; 7102178932; 55984566700; 16647198400; 7005302350; 550707…	Effectiveness of triclosan-coated PDS Plus versus uncoated PDS II sutures for prevention of surgical site infection after abdominal wall closure: The randomised controlled PROUD trial	2014	The Lancet	384	9938		142	152	101	10.1016/S0140-6736(14)60238-5	https://www.scopus.com/inward/record.url?eid=2-s2.0-84904202633&partnerID=40&md5=62c2479c3d2836e195efc2f0a7378e8c	Article	Final		Scopus	2-s2.0-84904202633
Karnjanapiboonwong, A., Suski, J.G., Shah, A.A., Cai, Q., Morse, A.N., Anderson, T.A.	26650003300; 24077688000; 57211690719; 11839687700; 7102718502; 7403297092	Occurrence of PPCPs at a wastewater treatment plant and in soil and groundwater at a land application site	2011	Water, Air, and Soil Pollution	216	1-4		257	273	101	10.1007/s11270-010-0532-8	https://www.scopus.com/inward/record.url?eid=2-s2.0-79951950204&partnerID=40&md5=23e4893572a1006b5982a0fe200a8aff	Article	Final		Scopus	2-s2.0-79951950204
Ford, H.R., Jones, P., Gaines, B., Reblock, K., Simpkins, D.L.	7201746819; 57208680822; 7005218988; 6506814424; 57225263828	Intraoperative handling and wound healing: Controlled clinical trial comparing coated Vicryl® plus antibacterial suture (coated polyglactin 910 suture with triclosan) with coated Vicryl® suture (coated polyglactin 910 suture)	2005	Surgical Infections	6	3		313	321	101	10.1089/sur.2005.6.313	https://www.scopus.com/inward/record.url?eid=2-s2.0-27844443479&partnerID=40&md5=4835796dc447822131035ce2e5a82b14	Article	Final		Scopus	2-s2.0-27844443479
Halden, R.U., Paull, D.H.	6603585082; 8648385600	Analysis of triclocarban in aquatic samples by liquid chromatography electrospray ionization mass spectrometry	2004	Environmental Science and Technology	38	18		4849	4855	101	10.1021/es049524f	https://www.scopus.com/inward/record.url?eid=2-s2.0-4544252329&partnerID=40&md5=bf2aec027ccdfcd45e0d4a4fbcd64ce2	Article	Final		Scopus	2-s2.0-4544252329
Manna, U., Raman, N., Welsh, M.A., Zayas-Gonzalez, Y.M., Blackwell, H.E., Palecek, S.P., Lynn, D.M.	17435043600; 56190647300; 55428453200; 55970924100; 7003898746; 6701631248; 7102756610	Slippery Liquid-Infused Porous Surfaces that Prevent Microbial Surface Fouling and Kill Non-Adherent Pathogens in Surrounding Media: A Controlled Release Approach	2016	Advanced Functional Materials	26	21		3599	3611	100	10.1002/adfm.201505522	https://www.scopus.com/inward/record.url?eid=2-s2.0-84973100065&partnerID=40&md5=fd5177807c797e2894524b95da70da77	Article	Final	All Open Access, Green	Scopus	2-s2.0-84973100065
Morrissey, I., Oggioni, M.R., Knight, D., Curiao, T., Coque, T., Kalkanci, A., Martinez, J.L., Baldassarri, L., Orefici, G., Yetiş, Ü., Rödger, H.-J., Visa, P., Mora, D., Leib, S., Viti, C.	7004097755; 57203558449; 55295679500; 24832757600; 6701356476; 55934072700; 57196393771; 56239959300; 7005114249; 7003290225; 8329146700; 55224550300; 7004700913; 7005640902; 7003897504	Evaluation of epidemiological cut-off values indicates that biocide resistant subpopulations are uncommon in natural isolates of clinically-relevant microorganisms	2014	PLoS ONE	9	1	e86669			100	10.1371/journal.pone.0086669	https://www.scopus.com/inward/record.url?eid=2-s2.0-84899852747&partnerID=40&md5=5c0d3e76784a959c550f930dc68c332d	Article	Final	All Open Access, Gold, Green	Scopus	2-s2.0-84899852747
Félix-Cañedo, T.E., Durán-Álvarez, J.C., Jiménez-Cisneros, B.	55924915600; 26030313500; 56013582500	The occurrence and distribution of a group of organic micropollutants in Mexico City's water sources	2013	Science of the Total Environment	454-455			109	118	100	10.1016/j.scitotenv.2013.02.088	https://www.scopus.com/inward/record.url?eid=2-s2.0-84875774223&partnerID=40&md5=350e5d772d7784d438c7f7cda3eb718f	Article	Final		Scopus	2-s2.0-84875774223
Mima, T., Joshi, S., Gomez-Escalada, M., Schweizer, H.P.	7006327433; 57198881017; 9737754100; 7102982697	Identification and characterization of TriABC-OpmH, a triclosan efflux pump of Pseudomonas aeruginosa requiring two membrane fusion proteins	2007	Journal of Bacteriology	189	21		7600	7609	100	10.1128/JB.00850-07	https://www.scopus.com/inward/record.url?eid=2-s2.0-35648995411&partnerID=40&md5=7682aae1dc8449af13d61c6e7ff28007	Article	Final	All Open Access, Bronze, Green	Scopus	2-s2.0-35648995411
Schmid, B., Rippmann, J.F., Tadayyon, M., Hamilton, B.S.	57197940578; 6603107932; 6603713370; 7202534417	Inhibition of fatty acid synthase prevents preadipocyte differentiation	2005	Biochemical and Biophysical Research Communications	328	4		1073	1082	100	10.1016/j.bbrc.2005.01.067	https://www.scopus.com/inward/record.url?eid=2-s2.0-13744260943&partnerID=40&md5=062747a38277264ece3557971ba29d4c	Article	Final		Scopus	2-s2.0-13744260943
Rotter, M.L.	19436138500	Arguments for alcoholic hand disinfection	2001	Journal of Hospital Infection	48	SUPPL. A		S4	S8	100	10.1016/S0195-6701(01)90004-0	https://www.scopus.com/inward/record.url?eid=2-s2.0-0034916908&partnerID=40&md5=84c9b5e5898019e6d10d65aa3db48410	Article	Final		Scopus	2-s2.0-0034916908
Halden, R.U., Lindeman, A.E., Aiello, A.E., Andrews, D., Arnold, W.A., Fair, P., Fuoco, R.E., Geer, L.A., Johnson, P.I., Lohmann, R., McNeill, K., Sacks, V.P., Schettler, T., Weber, R., Zoeller, R.T., Blum, A.	6603585082; 56647926000; 57203233119; 57217365447; 7402285401; 7004285252; 57194196310; 6603869485; 35233273600; 7007118339; 7005428785; 48461708600; 6701310331; 7403385170; 7005878281; 16037409700	The florence statement on triclosan and triclocarban	2017	Environmental Health Perspectives	125	6	64501			99	10.1289/EHP1788	https://www.scopus.com/inward/record.url?eid=2-s2.0-85030245757&partnerID=40&md5=9cd63d1c7295a2febfa1f5656f68426e	Article	Final	All Open Access, Bronze, Green	Scopus	2-s2.0-85030245757
Rostkowski, P., Horwood, J., Shears, J.A., Lange, A., Oladapo, F.O., Besselink, H.T., Tyler, C.R., Hill, E.M.	12774077800; 7006230225; 55617717900; 16304471400; 35364651600; 55386365800; 7103198229; 35496861900	Bioassay-directed identification of novel antiandrogenic compounds in bile of fish exposed to wastewater effluents	2011	Environmental Science and Technology	45	24		10660	10667	99	10.1021/es202966c	https://www.scopus.com/inward/record.url?eid=2-s2.0-83455187073&partnerID=40&md5=aae3a58fb35d5771f31e1dac5f6111e4	Article	Final		Scopus	2-s2.0-83455187073
Paul, K.B., Hedge, J.M., Devito, M.J., Crofton, K.M.	34968433000; 6701801786; 7003417616; 7005786842	Short-term exposure to triclosan decreases thyroxine in vivo via upregulation of hepatic catabolism in young long-evans rats	2009	Toxicological Sciences	113	2	kfp271	367	379	99	10.1093/toxsci/kfp271	https://www.scopus.com/inward/record.url?eid=2-s2.0-75249098796&partnerID=40&md5=8ad61def5c546cfab99f69f3809d1d5d	Article	Final	All Open Access, Bronze, Green	Scopus	2-s2.0-75249098796
Canesi, L., Ciacci, C., Lorusso, L.C., Betti, M., Gallo, G., Pojana, G., Marcomini, A.	7003351671; 7004873615; 6701393078; 7006171224; 7202362453; 6603624924; 7006426934	Effects of Triclosan on Mytilus galloprovincialis hemocyte function and digestive gland enzyme activities: Possible modes of action on non target organisms	2007	Comparative Biochemistry and Physiology - C Toxicology and Pharmacology	145	3		464	472	99	10.1016/j.cbpc.2007.02.002	https://www.scopus.com/inward/record.url?eid=2-s2.0-33947581637&partnerID=40&md5=fee84cc4a0167e24187f20121eeb44cd	Article	Final		Scopus	2-s2.0-33947581637
Butt, C.M., Wang, D., Stapleton, H.M.	8067600200; 57215373616; 6603857602	Halogenated phenolic contaminants inhibit the in vitro activity of the thyroid-regulating deiodinases in human liver	2011	Toxicological Sciences	124	2		339	347	98	10.1093/toxsci/kfr117	https://www.scopus.com/inward/record.url?eid=2-s2.0-80051702431&partnerID=40&md5=31d1b03aaa2fdb7eefab9ceea8a23248	Article	Final	All Open Access, Bronze, Green	Scopus	2-s2.0-80051702431
Yu, Y., Huang, Q., Cui, J., Zhang, K., Tang, C., Peng, X.	23391580600; 24067085000; 36760773600; 57199256074; 23390940000; 8680997800	Determination of pharmaceuticals, steroid hormones, and endocrine-disrupting personal care products in sewage sludge by ultra-high-performance liquid chromatography-tandem mass spectrometry	2011	Analytical and Bioanalytical Chemistry	399	2		891	902	98	10.1007/s00216-010-4295-2	https://www.scopus.com/inward/record.url?eid=2-s2.0-79251544582&partnerID=40&md5=be12c7a7781176ef44da17e1993e9e9c	Article	Final		Scopus	2-s2.0-79251544582
Buth, J.M., Grandbois, M., Vikesland, P.J., McNeill, K., Arnold, W.A.	35080153000; 16834295300; 6603770862; 7005428785; 7402285401	Aquatic photochemistry of chlorinated triclosan derivatives: Potential source of polychlorodibenzo-p-dioxins	2009	Environmental Toxicology and Chemistry	28	12		2555	2563	98	10.1897/08-490.1	https://www.scopus.com/inward/record.url?eid=2-s2.0-67449147915&partnerID=40&md5=f8ce3fd6776a32817c45d78875627673	Article	Final	All Open Access, Bronze	Scopus	2-s2.0-67449147915
Martin, M.T., Mendez, E., Corum, D.G., Judson, R.S., Kavlock, R.J., Rotroff, D.M., Dix, D.J.	15725408000; 7102731725; 34970847900; 35302023300; 7005967528; 26656017700; 7006538688	Profiling the reproductive toxicity of chemicals from multigeneration studies in the toxicity reference database	2009	Toxicological Sciences	110	1		181	190	98	10.1093/toxsci/kfp080	https://www.scopus.com/inward/record.url?eid=2-s2.0-67649233774&partnerID=40&md5=4dd4ce8bb22721d536f987a59cd44ec7	Article	Final	All Open Access, Bronze	Scopus	2-s2.0-67649233774
Orhan, M., Kut, D., Gunesoglu, C.	35307795300; 55027507400; 8299162200	Improving the antibacterial activity of cotton fabrics finished with triclosan by the use of 1,2,3,4-butanetetracarboxylic acid and citric acid	2009	Journal of Applied Polymer Science	111	3		1344	1352	98	10.1002/app.25083	https://www.scopus.com/inward/record.url?eid=2-s2.0-59649096513&partnerID=40&md5=ae536002b32b28848631887d94d724eb	Article	Final		Scopus	2-s2.0-59649096513
McBain, A.J., Bartolo, R.G., Catrenich, C.E., Charbonneau, D., Ledder, R.G., Gilbert, P.	7003343482; 7004507488; 6602074542; 7003694588; 6508270110; 55897749000	Effects of a chlorhexidine gluconate-containing mouthwash on the vitality and antimicrobial susceptibility of in vitro oral bacterial ecosystems	2003	Applied and Environmental Microbiology	69	8		4770	4776	98	10.1128/AEM.69.8.4770-4776.2003	https://www.scopus.com/inward/record.url?eid=2-s2.0-0043031111&partnerID=40&md5=dbf643d3a3648bba6a8bcd0b1a11d96d	Article	Final	All Open Access, Bronze, Green	Scopus	2-s2.0-0043031111
Shekhar, S., Sood, S., Showkat, S., Lite, C., Chandrasekhar, A., Vairamani, M., Barathi, S., Santosh, W.	57189632264; 57189630578; 57189633456; 57189634295; 55922767600; 7004744217; 57226835136; 33068189900	Detection of phenolic endocrine disrupting chemicals (EDCs) from maternal blood plasma and amniotic fluid in Indian population	2017	General and Comparative Endocrinology	241			100	107	97	10.1016/j.ygcen.2016.05.025	https://www.scopus.com/inward/record.url?eid=2-s2.0-84973548530&partnerID=40&md5=05b410cacb7800ca53aeb4989136ed8b	Article	Final		Scopus	2-s2.0-84973548530
Huerta, B., Rodriguez-Mozaz, S., Nannou, C., Nakis, L., Ruhí, A., Acuña, V., Sabater, S., Barcelo, D.	55240531000; 55940978800; 56678612900; 56678655900; 57207900208; 23670461000; 7006947959; 36013249500	Determination of a broad spectrum of pharmaceuticals and endocrine disruptors in biofilm from a waste water treatment plant-impacted river	2016	Science of the Total Environment	540			241	249	97	10.1016/j.scitotenv.2015.05.049	https://www.scopus.com/inward/record.url?eid=2-s2.0-84945467993&partnerID=40&md5=95b36e4782975d6f5bd47b8e1fab92e5	Article	Final	All Open Access, Hybrid Gold, Green	Scopus	2-s2.0-84945467993
Jakimska, A., Huerta, B., Bargańska, T., Kot-Wasik, A., Rodríguez-Mozaz, S., Barceló, D.	37055662900; 55240531000; 36197854500; 6603318931; 55940978800; 36013249500	Development of a liquid chromatography-tandem mass spectrometry procedure for determination of endocrine disrupting compounds in fish from Mediterranean rivers	2013	Journal of Chromatography A	1306			44	58	97	10.1016/j.chroma.2013.07.050	https://www.scopus.com/inward/record.url?eid=2-s2.0-84881546839&partnerID=40&md5=ad97452e2e8415910b21a18fd694d35e	Article	Final		Scopus	2-s2.0-84881546839
Jackson, J., Sutton, R.	55465660800; 57198307081	Sources of endocrine-disrupting chemicals in urban wastewater, Oakland, CA	2008	Science of the Total Environment	405	1-3		153	160	97	10.1016/j.scitotenv.2008.06.033	https://www.scopus.com/inward/record.url?eid=2-s2.0-52949088606&partnerID=40&md5=35603e1a5aff78fcd992d47b10ba4d91	Article	Final		Scopus	2-s2.0-52949088606
DeLorenzo, M.E., Keller, J.M., Arthur, C.D., Finnegan, M.C., Harper, H.E., Winder, V.L., Zdankiewicz, D.L.	7003588983; 7403487189; 57215417170; 23988713700; 24481119200; 23989674100; 23989890000	Toxicity of the antimicrobial compound triclosan and formation of the metabolite methyl-triclosan in estuarine systems	2008	Environmental Toxicology	23	2		224	232	97	10.1002/tox.20327	https://www.scopus.com/inward/record.url?eid=2-s2.0-41449084230&partnerID=40&md5=b3865138d353ee107502bd51b82b4863	Article	Final		Scopus	2-s2.0-41449084230
Braoudaki, M., Hilton, A.C.	6507198039; 7103389192	Mechanisms of resistance in Salmonella enterica adapted to erythromycin, benzalkonium chloride and triclosan	2005	International Journal of Antimicrobial Agents	25	1		31	37	97	10.1016/j.ijantimicag.2004.07.016	https://www.scopus.com/inward/record.url?eid=2-s2.0-11144352483&partnerID=40&md5=9f2fd35c0f42e5bd32521ca7af568e03	Article	Final		Scopus	2-s2.0-11144352483
Tousova, Z., Oswald, P., Slobodnik, J., Blaha, L., Muz, M., Hu, M., Brack, W., Krauss, M., Di Paolo, C., Tarcai, Z., Seiler, T.-B., Hollert, H., Koprivica, S., Ahel, M., Schollée, J.E., Hollender, J., Suter, M.J.-F., Hidasi, A.O., Schirmer, K., Sonavane, M., Ait-Aissa, S., Creusot, N., Brion, F., Froment, J., Almeida, A.C., Thomas, K., Tollefsen, K.E., Tufi, S., Ouyang, X., Leonards, P., Lamoree,…	57118348700; 7005887816; 6701630059; 7005197547; 54920405900; 55929963500; 6603688969; 7102444436; 37025753600; 57194549131; 9247915100; 6701325288; 55539007000; 7003302989; 55930788300; 7004867832; 35966163700; 55930345600; 7005815696; 56615911900; 6602407841; 26221702800; 23011355300; 13611836500; 36981542200; 57203810448; 6602659979; 54788563600; 55931299100; 6603861212; 6602411079; 5592435270…	European demonstration program on the effect-based and chemical identification and monitoring of organic pollutants in European surface waters	2017	Science of the Total Environment	601-602			1849	1868	96	10.1016/j.scitotenv.2017.06.032	https://www.scopus.com/inward/record.url?eid=2-s2.0-85020712884&partnerID=40&md5=c1809d97e3c47268a6552d3a1258e934	Article	Final		Scopus	2-s2.0-85020712884
Aker, A.M., Watkins, D.J., Johns, L.E., Ferguson, K.K., Soldin, O.P., Anzalota Del Toro, L.V., Alshawabkeh, A.N., Cordero, J.F., Meeker, J.D.	57190249585; 57201972534; 56538053300; 47960986400; 7003474497; 55639790800; 7003500581; 57208384016; 7003970613	Phenols and parabens in relation to reproductive and thyroid hormones in pregnant women	2016	Environmental Research	151			30	37	96	10.1016/j.envres.2016.07.002	https://www.scopus.com/inward/record.url?eid=2-s2.0-84978664745&partnerID=40&md5=65ed7d72cfebebc2cbdbd529ae70ae9a	Article	Final	All Open Access, Green	Scopus	2-s2.0-84978664745
Sun, Q., Li, Y., Li, M., Ashfaq, M., Lv, M., Wang, H., Hu, A., Yu, C.-P.	55728253900; 57233028200; 56996340700; 57223453248; 57220647178; 57210435095; 36621696100; 8297721400	PPCPs in Jiulong River estuary (China): Spatiotemporal distributions, fate, and their use as chemical markers of wastewater	2016	Chemosphere	150			596	604	96	10.1016/j.chemosphere.2016.02.036	https://www.scopus.com/inward/record.url?eid=2-s2.0-84969352784&partnerID=40&md5=98d6f0ffba43f28eeffd7b6adde10982	Article	Final	All Open Access, Bronze	Scopus	2-s2.0-84969352784
Frederiksen, H., Aksglaede, L., Sorensen, K., Nielsen, O., Main, K.M., Skakkebaek, N.E., Juul, A., Andersson, A.-M.	8254416100; 15764518100; 26325126800; 57201515895; 7007048221; 7102712220; 7004888537; 7202967700	Bisphenol A and other phenols in urine from Danish children and adolescents analyzed by isotope diluted TurboFlow-LC-MS/MS	2013	International Journal of Hygiene and Environmental Health	216	6		710	720	96	10.1016/j.ijheh.2013.01.007	https://www.scopus.com/inward/record.url?eid=2-s2.0-84884592942&partnerID=40&md5=0352fd0d487c6b8d2a235b8f93b302f8	Article	Final		Scopus	2-s2.0-84884592942
Dussault, É.B., Balakrishnan, V.K., Sverko, E., Solomon, K.R., Sibley, P.K.	54905410100; 7102659874; 7801407336; 7101719761; 7006630558	Toxicity of human pharmaceuticals and personal care products to benthic invertebrates	2008	Environmental Toxicology and Chemistry	27	2		425	432	96	10.1897/07-354R.1	https://www.scopus.com/inward/record.url?eid=2-s2.0-42449152383&partnerID=40&md5=97eb152583381d0d130aed8bf513f667	Article	Final	All Open Access, Green	Scopus	2-s2.0-42449152383
Fraise, A.P.	7003824868	Biocide abuse and antimicrobial resistance - A cause for concern?	2002	Journal of Antimicrobial Chemotherapy	49	1		11	12	96	10.1093/jac/49.1.11	https://www.scopus.com/inward/record.url?eid=2-s2.0-0036151596&partnerID=40&md5=14532278d568743902cf437092f77193	Article	Final	All Open Access, Bronze	Scopus	2-s2.0-0036151596
Suanon, F., Sun, Q., Li, M., Cai, X., Zhang, Y., Yan, Y., Yu, C.-P.	56938949100; 55728253900; 56996340700; 55797268500; 55669007600; 55647050500; 8297721400	Application of nanoscale zero valent iron and iron powder during sludge anaerobic digestion: Impact on methane yield and pharmaceutical and personal care products degradation	2017	Journal of Hazardous Materials	321			47	53	95	10.1016/j.jhazmat.2016.08.076	https://www.scopus.com/inward/record.url?eid=2-s2.0-84984985979&partnerID=40&md5=3a8895ce2858cbd77339e52d7435db97	Article	Final		Scopus	2-s2.0-84984985979
Campanha, M.B., Awan, A.T., de Sousa, D.N.R., Grosseli, G.M., Mozeto, A.A., Fadini, P.S.	37014374200; 56448346000; 56087735400; 56135193700; 6701630002; 6507370987	A 3-year study on occurrence of emerging contaminants in an urban stream of São Paulo State of Southeast Brazil	2015	Environmental Science and Pollution Research	22	10		7936	7947	95	10.1007/s11356-014-3929-x	https://www.scopus.com/inward/record.url?eid=2-s2.0-84939964388&partnerID=40&md5=1540991848e01912045f8672f73697f1	Article	Final		Scopus	2-s2.0-84939964388
Subedi, B., Balakrishna, K., Sinha, R.K., Yamashita, N., Balasubramanian, V.G., Kannan, K.	54414920400; 7003616988; 24313566200; 7202482068; 57189460098; 7101630491	Mass loading and removal of pharmaceuticals and personal care products, including psychoactive and illicit drugs and artificial sweeteners, in five sewage treatment plants in India	2015	Journal of Environmental Chemical Engineering	3	Part 4A		2882	2891	95	10.1016/j.jece.2015.09.031	https://www.scopus.com/inward/record.url?eid=2-s2.0-84971251103&partnerID=40&md5=4a017c113360e2f67a652aa45280aa98	Article	Final		Scopus	2-s2.0-84971251103
Pirard, C., Sagot, C., Deville, M., Dubois, N., Charlier, C.	7004440794; 35933745400; 55327211600; 7004615318; 7005717202	Urinary levels of bisphenol A, triclosan and 4-nonylphenol in a general Belgian population	2012	Environment International	48			78	83	95	10.1016/j.envint.2012.07.003	https://www.scopus.com/inward/record.url?eid=2-s2.0-84864543362&partnerID=40&md5=a8e1d8c3bfbb45dc458f4b448be2fc4e	Article	Final	All Open Access, Green	Scopus	2-s2.0-84864543362
Yu, J.C., Kwong, T.Y., Luo, Q., Cai, Z.	7405528463; 8959878100; 35731604400; 7402904946	Photocatalytic oxidation of triclosan	2006	Chemosphere	65	3		390	399	95	10.1016/j.chemosphere.2006.02.011	https://www.scopus.com/inward/record.url?eid=2-s2.0-33747088151&partnerID=40&md5=43bc35cb741be5e0f535ec5d16582f64	Article	Final		Scopus	2-s2.0-33747088151
Fernandes, P., Sommer Ferreira, B., Sampaio Cabral, J.M.	25942579700; 7007036704; 6503890502	Solvent tolerance in bacteria: Role of efflux pumps and cross-resistance with antibiotics	2003	International Journal of Antimicrobial Agents	22	3		211	216	95	10.1016/S0924-8579(03)00209-7	https://www.scopus.com/inward/record.url?eid=2-s2.0-0041833330&partnerID=40&md5=994909411e1063dd59a5000fddeea2a9	Article	Final		Scopus	2-s2.0-0041833330
Peng, F.-J., Pan, C.-G., Zhang, M., Zhang, N.-S., Windfeld, R., Salvito, D., Selck, H., Van den Brink, P.J., Ying, G.-G.	55931230100; 55538938600; 57193201513; 57198822547; 57192648945; 56472822100; 6603139755; 56585600100; 7006664489	Occurrence and ecological risk assessment of emerging organic chemicals in urban rivers: Guangzhou as a case study in China	2017	Science of the Total Environment	589			46	55	94	10.1016/j.scitotenv.2017.02.200	https://www.scopus.com/inward/record.url?eid=2-s2.0-85014173379&partnerID=40&md5=0358a8b3bb144b76c4dbd1ed37a19778	Article	Final		Scopus	2-s2.0-85014173379
Vymazal, J., Dvořáková Březinová, T., Koželuh, M., Kule, L.	7006233773; 57190661495; 56809336200; 6505945483	Occurrence and removal of pharmaceuticals in four full-scale constructed wetlands in the Czech Republic – the first year of monitoring	2017	Ecological Engineering	98			354	364	94	10.1016/j.ecoleng.2016.08.010	https://www.scopus.com/inward/record.url?eid=2-s2.0-84994508560&partnerID=40&md5=8d1c253b284c3b483947a80d1fdc976d	Article	Final		Scopus	2-s2.0-84994508560
Arbuckle, T.E., Marro, L., Davis, K., Fisher, M., Ayotte, P., Bélanger, P., Dumas, P., LeBlanc, A., Bérubé, R., Gaudreau, É., Provencher, G., Faustma, E.M., Vigoren, E., Ettinge, A.S., Dellarco, M., MacPherson, S., Fraser, W.D.	7004047475; 6506619237; 55152554400; 7403500364; 57203071849; 35572094900; 36847643800; 36907308400; 23977584900; 16746453400; 56156316500; 57216466986; 6507617824; 57216465971; 6603642749; 56577825700; 55796622200	Exposure to free and conjugated forms of bisphenol a and triclosan among pregnant women in the MIREC cohort	2015	Environmental Health Perspectives	123	4		277	284	94	10.1289/ehp.1408187	https://www.scopus.com/inward/record.url?eid=2-s2.0-84961297928&partnerID=40&md5=da5d4cd690b891fe162097e55bcf1425	Article	Final	All Open Access, Bronze, Green	Scopus	2-s2.0-84961297928
Sabourin, L., Beck, A., Duenk, P.W., Kleywegt, S., Lapen, D.R., Li, H., Metcalfe, C.D., Payne, M., Topp, E.	13102997400; 35093647500; 13102785300; 14048584200; 6603694427; 55707579400; 7005470541; 24280054000; 7006149139	Runoff of pharmaceuticals and personal care products following application of dewatered municipal biosolids to an agricultural field	2009	Science of the Total Environment	407	16		4596	4604	94	10.1016/j.scitotenv.2009.04.027	https://www.scopus.com/inward/record.url?eid=2-s2.0-67349220456&partnerID=40&md5=4f2f8a381fb892d40244cd90996efd70	Article	Final		Scopus	2-s2.0-67349220456
Canosa, P., Pérez-Palacios, D., Garrido-López, A., Tena, M.T., Rodríguez, I., Rubí, E., Cela, R.	9843231200; 34968430700; 9942371800; 7007140526; 7102747246; 6603646913; 7006569217	Pressurized liquid extraction with in-cell clean-up followed by gas chromatography-tandem mass spectrometry for the selective determination of parabens and triclosan in indoor dust	2007	Journal of Chromatography A	1161	1-2		105	112	94	10.1016/j.chroma.2007.05.089	https://www.scopus.com/inward/record.url?eid=2-s2.0-34447623178&partnerID=40&md5=5e14b2614019290c3e49e5e18adf6d14	Article	Final		Scopus	2-s2.0-34447623178
Lindhe, J., Rosling, B., Socransky, S.S., Volpe, A.R.	57203625223; 6701309258; 7006454037; 7202342080	The effect of a triclosan‐containing dentifrice on established plaque and gingivitis	1993	Journal of Clinical Periodontology	20	5		327	334	94	10.1111/j.1600-051X.1993.tb00368.x	https://www.scopus.com/inward/record.url?eid=2-s2.0-0027236021&partnerID=40&md5=159e1d80a41cfe87ec27047a4d7367d7	Article	Final		Scopus	2-s2.0-0027236021
Gonzalez-Gil, L., Papa, M., Feretti, D., Ceretti, E., Mazzoleni, G., Steimberg, N., Pedrazzani, R., Bertanza, G., Lema, J.M., Carballa, M.	42961433800; 36454063600; 6602723622; 6701732733; 7006805277; 6603443977; 6603311362; 55901403100; 7005371394; 9242899200	Is anaerobic digestion effective for the removal of organic micropollutants and biological activities from sewage sludge?	2016	Water Research	102			211	220	93	10.1016/j.watres.2016.06.025	https://www.scopus.com/inward/record.url?eid=2-s2.0-84975504615&partnerID=40&md5=06d01ab62fca169b731553dd257f746f	Article	Final	All Open Access, Green	Scopus	2-s2.0-84975504615
Christen, V., Crettaz, P., Oberli-Schrämmli, A., Fent, K.	10639823100; 19033858500; 6507402709; 7005260520	Some flame retardants and the antimicrobials triclosan and triclocarban enhance the androgenic activity in vitro	2010	Chemosphere	81	10		1245	1252	93	10.1016/j.chemosphere.2010.09.031	https://www.scopus.com/inward/record.url?eid=2-s2.0-78149281765&partnerID=40&md5=8d7edfa212deb045e717ff80bc575fe7	Article	Final		Scopus	2-s2.0-78149281765
Edwards, M., Topp, E., Metcalfe, C.D., Li, H., Gottschall, N., Bolton, P., Curnoe, W., Payne, M., Beck, A., Kleywegt, S., Lapen, D.R.	55465042900; 7006149139; 7005470541; 55707579400; 15755149500; 24166237500; 6506520695; 24280054000; 35093647500; 14048584200; 6603694427	Pharmaceutical and personal care products in tile drainage following surface spreading and injection of dewatered municipal biosolids to an agricultural field	2009	Science of the Total Environment	407	14		4220	4230	93	10.1016/j.scitotenv.2009.02.028	https://www.scopus.com/inward/record.url?eid=2-s2.0-67349250451&partnerID=40&md5=6cbe8503dbd9c4774e587f85964398e6	Article	Final		Scopus	2-s2.0-67349250451
Loveday, H.P., Pellowe, C.M., Jones, S.R.L.J., Pratt, R.J.	6603497570; 6602454958; 55473996700; 57213480113	A systematic review of the evidence for interventions for the prevention and control of meticillin-resistant Staphylococcus aureus (1996-2004): report to the Joint MRSA Working Party (Subgroup A)	2006	Journal of Hospital Infection	63	SUPPL. 1		S45	S70	93	10.1016/j.jhin.2006.01.002	https://www.scopus.com/inward/record.url?eid=2-s2.0-33645908209&partnerID=40&md5=4fc8a769557496120291ad42ae6ffd4b	Article	Final		Scopus	2-s2.0-33645908209
Machado, K.C., Grassi, M.T., Vidal, C., Pescara, I.C., Jardim, W.F., Fernandes, A.N., Sodré, F.F., Almeida, F.V., Santana, J.S., Canela, M.C., Nunes, C.R.O., Bichinho, K.M., Severo, F.J.R.	57225449546; 7103278084; 55576394100; 35796293200; 55221319800; 7201782075; 6602318104; 7006537149; 57190428144; 6701707062; 57190428659; 6506452855; 57190427830	A preliminary nationwide survey of the presence of emerging contaminants in drinking and source waters in Brazil	2016	Science of the Total Environment	572			138	146	92	10.1016/j.scitotenv.2016.07.210	https://www.scopus.com/inward/record.url?eid=2-s2.0-84979935451&partnerID=40&md5=0c3724658b7ec8e9e3cc4f03ad6c6a76	Article	Final		Scopus	2-s2.0-84979935451
Mortensen, M.E., Calafat, A.M., Ye, X., Wong, L.-Y., Wright, D.J., Pirkle, J.L., Merrill, L.S., Moye, J.	57188776084; 7005617310; 8902998000; 7402091841; 57206171573; 7005714719; 55837716600; 57203530503	Urinary concentrations of environmental phenols in pregnant women in a pilot study of the National Children's Study	2014	Environmental Research	129			32	38	92	10.1016/j.envres.2013.12.004	https://www.scopus.com/inward/record.url?eid=2-s2.0-84893160628&partnerID=40&md5=2e21e61f270fdaed3a8a3baba7a83e1e	Article	Final	All Open Access, Green	Scopus	2-s2.0-84893160628
Zhu, Z.-L., Wang, S.-C., Zhao, F.-F., Wang, S.-G., Liu, F.-F., Liu, G.-Z.	57204181109; 57204183625; 57204172495; 56383968700; 57171165400; 55620876700	Joint toxicity of microplastics with triclosan to marine microalgae Skeletonema costatum	2019	Environmental Pollution	246			509	517	91	10.1016/j.envpol.2018.12.044	https://www.scopus.com/inward/record.url?eid=2-s2.0-85059563452&partnerID=40&md5=5e915d869677259c213a298636ef7981	Article	Final		Scopus	2-s2.0-85059563452
Narrowe, A.B., Albuthi-Lantz, M., Smith, E.P., Bower, K.J., Roane, T.M., Vajda, A.M., Miller, C.S.	56754313000; 56754321700; 56754333200; 56754297700; 6601933784; 35619482800; 7406256897	Perturbation and restoration of the fathead minnow gut microbiome after low-level triclosan exposure	2015	Microbiome	3	1	6			91	10.1186/s40168-015-0069-6	https://www.scopus.com/inward/record.url?eid=2-s2.0-84938483176&partnerID=40&md5=5a54c982caf6c17a3853b115614ad9b3	Article	Final	All Open Access, Gold, Green	Scopus	2-s2.0-84938483176
Sadowski, M.C., Pouwer, R.H., Gunter, J.H., Lubik, A.A., Quinn, R.J., Nelson, C.C.	15519870200; 8404214300; 55658180700; 24767148700; 57203048061; 7403704008	The fatty acid synthase inhibitor triclosan: Repurposing an anti-microbial agent for targeting prostate cancer	2014	Oncotarget	5	19		9362	9381	91	10.18632/oncotarget.2433	https://www.scopus.com/inward/record.url?eid=2-s2.0-84910026168&partnerID=40&md5=835699b361dcd738e9b338c59f031a34	Article	Final	All Open Access, Gold, Green	Scopus	2-s2.0-84910026168
Holling, C.S., Bailey, J.L., Vanden Heuvel, B., Kinney, C.A.	55440036600; 55439890500; 6504632699; 7005449334	Uptake of human pharmaceuticals and personal care products by cabbage (Brassica campestris) from fortified and biosolids-amended soils	2012	Journal of Environmental Monitoring	14	11		3029	3036	91	10.1039/c2em30456b	https://www.scopus.com/inward/record.url?eid=2-s2.0-84868018427&partnerID=40&md5=c03c51da5e925597ff211feee27b85a6	Article	Final		Scopus	2-s2.0-84868018427
Krishnamoorthy, G., Leus, I.V., Weeks, J.W., Wolloscheck, D., Rybenkov, V.V., Zgurskaya, H.I.	36934621200; 54884651300; 36574392700; 56589996700; 6602329756; 6603565955	Synergy between active efflux and outer membrane diffusion defines rules of antibiotic permeation into gram-negative bacteria	2017	mBio	8	5	e01172-17			90	10.1128/mBio.01172-17	https://www.scopus.com/inward/record.url?eid=2-s2.0-85033713759&partnerID=40&md5=43072b994d28c40d84f2a9edd8bab520	Article	Final	All Open Access, Gold, Green	Scopus	2-s2.0-85033713759
Harley, K.G., Kogut, K., Madrigal, D.S., Cardenas, M., Vera, I.A., Meza-Alfaro, G., She, J., Gavin, Q., Zahedi, R., Bradman, A., Eskenazi, B., Parra, K.L.	7003344120; 36872883100; 56288976200; 57225756634; 56429793200; 57191375971; 7102576690; 56005595600; 57191376778; 6602211513; 7005313147; 56736413200	Reducing phthalate, paraben, and phenol exposure from personal care products in adolescent girls: Findings from the hermosa intervention study	2016	Environmental Health Perspectives	124	10		1600	1607	90	10.1289/ehp.1510514	https://www.scopus.com/inward/record.url?eid=2-s2.0-84989295936&partnerID=40&md5=c7c2fe6e3e434a00a97db8746deeb41d	Article	Final	All Open Access, Bronze, Green	Scopus	2-s2.0-84989295936
Sun, J., Luo, Q., Wang, D., Wang, Z.	56389715300; 35731604400; 55929415400; 55858375700	Occurrences of pharmaceuticals in drinking water sources of major river watersheds, China	2015	Ecotoxicology and Environmental Safety	117			132	140	90	10.1016/j.ecoenv.2015.03.032	https://www.scopus.com/inward/record.url?eid=2-s2.0-84926369564&partnerID=40&md5=ddb987d96f44aa524465126b3fd388cd	Article	Final	All Open Access, Green	Scopus	2-s2.0-84926369564
Emnet, P., Gaw, S., Northcott, G., Storey, B., Graham, L.	55915209400; 6603199271; 7003946119; 7103290608; 56425141100	Personal care products and steroid hormones in the Antarctic coastal environment associated with two Antarctic research stations, McMurdo Station and Scott Base	2015	Environmental Research	136			331	342	90	10.1016/j.envres.2014.10.019	https://www.scopus.com/inward/record.url?eid=2-s2.0-84911906724&partnerID=40&md5=a90d3e601385df389524ef05e63454cb	Article	Final		Scopus	2-s2.0-84911906724
Dougherty, J.A., Swarzenski, P.W., Dinicola, R.S., Reinhard, M.	36343335400; 6602074836; 6506697361; 7102724330	Occurrence of herbicides and pharmaceutical and personal care products in surface water and groundwater around Liberty Bay, Puget Sound, Washington	2010	Journal of Environmental Quality	39	4		1173	1180	90	10.2134/jeq2009.0189	https://www.scopus.com/inward/record.url?eid=2-s2.0-77955598695&partnerID=40&md5=bc485a45cd7b240a211d2475cf30c258	Article	Final	All Open Access, Hybrid Gold, Green	Scopus	2-s2.0-77955598695
Samaranayake, L.P., Peiris, M.	7102761002; 7005486823	Severe acute respiratory syndrome and dentistry: A retrospective view	2004	Journal of the American Dental Association	135	9		1292	1302	90	10.14219/jada.archive.2004.0405	https://www.scopus.com/inward/record.url?eid=2-s2.0-4944241478&partnerID=40&md5=6ea9888b9f3c13e17ffc1077cf592abb	Article	Final	All Open Access, Bronze, Green	Scopus	2-s2.0-4944241478
Loughlin, M.F., Jones, M.V., Lambert, P.A.	36658755200; 9536340800; 55805563900	Pseudomonas aeruginosa cells adapted to benzalkonium chloride show resistance to other membrane-active agents but not to clinically relevant antibiotics	2002	Journal of Antimicrobial Chemotherapy	49	4		631	639	90	10.1093/jac/49.4.631	https://www.scopus.com/inward/record.url?eid=2-s2.0-0036239234&partnerID=40&md5=c844bc05b82b3f4c9e8677e0ff23fa08	Article	Final	All Open Access, Bronze	Scopus	2-s2.0-0036239234
Larson, E.L., Butz, A.M., Gullette, D.L., Laughon, B.A.	7202762129; 7005132057; 56460132800; 56822284900	Alcohol for surgical scrubbing?	1990	Infection Control &amp; Hospital Epidemiology	11	3		139	143	90	10.1086/646137	https://www.scopus.com/inward/record.url?eid=2-s2.0-0025392998&partnerID=40&md5=9a99ce1e8877ecfc9a9d60c0845fc101	Article	Final		Scopus	2-s2.0-0025392998
Johnson, P.I., Koustas, E., Vesterinen, H.M., Sutton, P., Atchley, D.S., Kim, A.N., Campbell, M., Donald, J.M., Sen, S., Bero, L., Zeise, L., Woodruff, T.J.	35233273600; 55941419400; 55400572200; 7102274689; 35271419100; 57195457471; 57199038988; 7102358450; 7403696818; 7006671378; 7003450259; 7005693218	Application of the Navigation Guide systematic review methodology to the evidence for developmental and reproductive toxicity of triclosan	2016	Environment International	92-93			716	728	89	10.1016/j.envint.2016.03.009	https://www.scopus.com/inward/record.url?eid=2-s2.0-85027917968&partnerID=40&md5=37fb2d9762aea28f1d7f3f968b9e0995	Article	Final	All Open Access, Hybrid Gold, Green	Scopus	2-s2.0-85027917968
Den Hond, E., Tournaye, H., De Sutter, P., Ombelet, W., Baeyens, W., Covaci, A., Cox, B., Nawrot, T.S., Van Larebeke, N., D'Hooghe, T.	6603870039; 7006776752; 55295764600; 7003971364; 16188106500; 7007134174; 24177917700; 6701621197; 35513898400; 7005063816	Human exposure to endocrine disrupting chemicals and fertility: A case-control study in male subfertility patients	2015	Environment International	84			154	160	89	10.1016/j.envint.2015.07.017	https://www.scopus.com/inward/record.url?eid=2-s2.0-84940383491&partnerID=40&md5=39da742d70946c88e1bca838f48bfc54	Article	Final		Scopus	2-s2.0-84940383491
Barron, L., Tobin, J., Paull, B.	12753795900; 7202933807; 7003287440	Multi-residue determination of pharmaceuticals in sludge and sludge enriched soils using pressurized liquid extraction, solid phase extraction and liquid chromatography with tandem mass spectrometry	2008	Journal of Environmental Monitoring	10	3		353	361	89	10.1039/b717453e	https://www.scopus.com/inward/record.url?eid=2-s2.0-40549115271&partnerID=40&md5=cb93c2af3454b919f790d37dfda7ebac	Article	Final		Scopus	2-s2.0-40549115271
Thompson, A., Griffin, P., Stuetz, R., Cartmell, E.	57225298508; 7202004725; 56160923700; 55944940600	The fate and removal of triclosan during wastewater treatment	2005	Water Environment Research	77	1		63	67	89	10.2175/106143005X41636	https://www.scopus.com/inward/record.url?eid=2-s2.0-14144250989&partnerID=40&md5=320d3f698886c798bae558613bad0686	Article	Final		Scopus	2-s2.0-14144250989
Orozco, J., Mercante, L.A., Pol, R., Merkoçi, A.	22433749100; 36630787400; 56818796600; 55775145500	Graphene-based Janus micromotors for the dynamic removal of pollutants	2016	Journal of Materials Chemistry A	4	9		3371	3378	88	10.1039/c5ta09850e	https://www.scopus.com/inward/record.url?eid=2-s2.0-84959378480&partnerID=40&md5=ee2eb8fdcf0cc0984aa8bd2fbc9cc470	Article	Final	All Open Access, Green	Scopus	2-s2.0-84959378480
Carlson, J.C., Stefan, M.I., Parnis, J.M., Metcalfe, C.D.	55112697300; 57194562912; 57203313752; 7005470541	Direct UV photolysis of selected pharmaceuticals, personal care products and endocrine disruptors in aqueous solution	2015	Water Research	84			350	361	88	10.1016/j.watres.2015.04.013	https://www.scopus.com/inward/record.url?eid=2-s2.0-84939232145&partnerID=40&md5=899b3441659ed8a8c9a0470a258dea36	Article	Final		Scopus	2-s2.0-84939232145
Wetmore, B.A.	6507642937	Quantitative in vitro-to-in vivo extrapolation in a high-throughput environment	2015	Toxicology	332			94	101	88	10.1016/j.tox.2014.05.012	https://www.scopus.com/inward/record.url?eid=2-s2.0-84930085761&partnerID=40&md5=058da247f6542207cabf92cffbf571f2	Article	Final		Scopus	2-s2.0-84930085761
Ferguson, P.J., Bernot, M.J., Doll, J.C., Lauer, T.E.	55985587800; 8621477100; 23396327800; 36091598600	Detection of pharmaceuticals and personal care products (PPCPs) in near-shore habitats of southern Lake Michigan	2013	Science of the Total Environment	458-460			187	196	88	10.1016/j.scitotenv.2013.04.024	https://www.scopus.com/inward/record.url?eid=2-s2.0-84877329467&partnerID=40&md5=0951566ea79b0b36da4a30fe0a87479a	Article	Final		Scopus	2-s2.0-84877329467
Weber, D.J., Rutala, W.A.	34574035300; 7005060448	Self-disinfecting surfaces: Review of current methodologies and future prospects	2013	American Journal of Infection Control	41	5 SUPPL.		S31	S35	88	10.1016/j.ajic.2012.12.005	https://www.scopus.com/inward/record.url?eid=2-s2.0-84876945208&partnerID=40&md5=86f58ce39d500726133001e5498edf39	Article	Final		Scopus	2-s2.0-84876945208
Wetmore, B.A., Wambaugh, J.F., Ferguson, S.S., Li, L., Clewell, H.J., Judson, R.S., Freeman, K., Bao, W., Sochaski, M.A., Chu, T.-M., Black, M.B., Healy, E., Allen, B., Andersen, M.E., Wolfinger, R.D., Thomas, R.S.	6507642937; 36136138200; 57189702872; 55628506100; 35498848200; 35302023300; 36452694700; 35323909800; 12544660200; 57205085229; 7402314018; 55261832400; 57212658881; 7403198360; 7003568602; 8905931300	Relative impact of incorporating pharmacokinetics on predicting in vivo hazard and mode of action from high-throughput in vitro toxicity assays	2013	Toxicological Sciences	132	2		327	346	88	10.1093/toxsci/kft012	https://www.scopus.com/inward/record.url?eid=2-s2.0-84875279062&partnerID=40&md5=442c56b8665a1ca9e6160cf7d93c7e8c	Article	Final	All Open Access, Bronze	Scopus	2-s2.0-84875279062
Sgroi, M., Roccaro, P., Korshin, G.V., Greco, V., Sciuto, S., Anumol, T., Snyder, S.A., Vagliasindi, F.G.A.	55770926400; 23025514500; 7003696629; 57189522951; 7004674444; 55766330700; 7401687489; 6602339297	Use of fluorescence EEM to monitor the removal of emerging contaminants in full scale wastewater treatment plants	2017	Journal of Hazardous Materials	323			367	376	87	10.1016/j.jhazmat.2016.05.035	https://www.scopus.com/inward/record.url?eid=2-s2.0-84971643787&partnerID=40&md5=e56a8f7bc84dea6c4695f36dd2ce0373	Article	Final		Scopus	2-s2.0-84971643787
Rozas, O., Vidal, C., Baeza, C., Jardim, W.F., Rossner, A., Mansilla, H.D.	35318678600; 55576394100; 6701392706; 55221319800; 36966727300; 7003787740	Organic micropollutants (OMPs) in natural waters: Oxidation by UV/H2O2 treatment and toxicity assessment	2016	Water Research	98			109	118	87	10.1016/j.watres.2016.03.069	https://www.scopus.com/inward/record.url?eid=2-s2.0-84962858681&partnerID=40&md5=4ba904f85a77d9a23127fecf502e4dac	Article	Final		Scopus	2-s2.0-84962858681
Nakamura, T., Kashimura, N., Noji, T., Suzuki, O., Ambo, Y., Nakamura, F., Kishida, A.	55574186942; 8343579000; 7005931935; 7201697696; 6701320142; 7201941815; 55169429400	Triclosan-coated sutures reduce the incidence of wound infections and the costs after colorectal surgery: A randomized controlled trial	2013	Surgery (United States)	153	4		576	583	87	10.1016/j.surg.2012.11.018	https://www.scopus.com/inward/record.url?eid=2-s2.0-84875219044&partnerID=40&md5=5e1c011051a97dbbf343a12b11beaa73	Article	Final		Scopus	2-s2.0-84875219044
Paul, K.B., Hedge, J.M., Bansal, R., Zoeller, R.T., Peter, R., DeVito, M.J., Crofton, K.M.	34968433000; 6701801786; 8756002700; 7005878281; 19235297700; 7003417616; 7005786842	Developmental triclosan exposure decreases maternal, fetal, and early neonatal thyroxine: A dynamic and kinetic evaluation of a putative mode-of-action	2012	Toxicology	300	1-2		31	45	87	10.1016/j.tox.2012.05.023	https://www.scopus.com/inward/record.url?eid=2-s2.0-84863856054&partnerID=40&md5=9970307a93a2ee4e5ae0f7a43f29d2c0	Article	Final	All Open Access, Green	Scopus	2-s2.0-84863856054
Davis, E.F., Klosterhaus, S.L., Stapleton, H.M.	35110335300; 6507957673; 6603857602	Measurement of flame retardants and triclosan in municipal sewage sludge and biosolids	2012	Environment International	40	1		1	7	87	10.1016/j.envint.2011.11.008	https://www.scopus.com/inward/record.url?eid=2-s2.0-84255209215&partnerID=40&md5=8197f65f5b90c6302311efc75e311bf4	Article	Final		Scopus	2-s2.0-84255209215
Liu, F., Ying, G.-G., Yang, L.-H., Zhou, Q.-X.	57141112600; 7006664489; 56953733600; 57198674484	Terrestrial ecotoxicological effects of the antimicrobial agent triclosan	2009	Ecotoxicology and Environmental Safety	72	1		86	92	87	10.1016/j.ecoenv.2008.06.009	https://www.scopus.com/inward/record.url?eid=2-s2.0-54049111339&partnerID=40&md5=bcaa5efc78fe212aee87c6bef8f307fa	Article	Final		Scopus	2-s2.0-54049111339
Capdevielle, M., Van Egmond, R., Whelan, M., Versteeg, D., Hofmann-Kamensky, M., Inauen, J., Cunningham, V., Woltering, D.	57189631868; 55889268800; 56467789000; 7005707682; 23980078400; 6507643398; 7006433998; 6602957716	Consideration of exposure and species sensitivity of triclosan in the freshwater environment	2008	Integrated Environmental Assessment and Management	4	1		15	23	87	10.1897/IEAM_2007-022.1	https://www.scopus.com/inward/record.url?eid=2-s2.0-40949088667&partnerID=40&md5=30f52df62e69ea84d7d823121dea067a	Article	Final		Scopus	2-s2.0-40949088667
Rutala, W.A., Peacock, J.E., Gergen, M.F., Sobsey, M.D., Weber, D.J.	7005060448; 12806889500; 7003349791; 7005538244; 34574035300	Efficacy of hospital germicides against adenovirus 8, a common cause of epidemic keratoconjunctivitis in health care facilities	2006	Antimicrobial Agents and Chemotherapy	50	4		1419	1424	87	10.1128/AAC.50.4.1419-1424.2006	https://www.scopus.com/inward/record.url?eid=2-s2.0-33645798070&partnerID=40&md5=5cca0a08c0f484234873a2c527fb8c71	Article	Final	All Open Access, Bronze, Green	Scopus	2-s2.0-33645798070
Gomez Escalada, M., Russell, A.D., Maillard, J.-Y., Ochs, D.	9737754100; 7402736050; 7102557059; 15754036400	Triclosan-bacteria interactions: Single or multiple target sites?	2005	Letters in Applied Microbiology	41	6		476	481	87	10.1111/j.1472-765X.2005.01790.x	https://www.scopus.com/inward/record.url?eid=2-s2.0-28444431650&partnerID=40&md5=62e7ca3a308a52ffd6ef831d37c3e3a3	Article	Final	All Open Access, Bronze	Scopus	2-s2.0-28444431650
Barbolt, T.A.	37090263300	Chemistry and safety of triclosan, and its use as an antimicrobial coating on coated VICRYL. Plus antibacterial suture (Coated polyglactin 910 suture with triclosan)	2002	Surgical Infections	3	SUPPL. 1		S	45-S-53	87	10.1089/10962960260496334	https://www.scopus.com/inward/record.url?eid=2-s2.0-0036972263&partnerID=40&md5=c80f8f5459f97aa993a71d72f2eb83f3	Article	Final		Scopus	2-s2.0-0036972263
Lu, J., Wang, Y., Li, J., Mao, L., Nguyen, S.H., Duarte, T., Coin, L., Bond, P., Yuan, Z., Guo, J.	57194899392; 57203769386; 57196156908; 57202419719; 57193358645; 57201213200; 55889865800; 7103199939; 7401476903; 55709414400	Triclosan at environmentally relevant concentrations promotes horizontal transfer of multidrug resistance genes within and across bacterial genera	2018	Environment International				1217	1226	86	10.1016/j.envint.2018.10.040	https://www.scopus.com/inward/record.url?eid=2-s2.0-85055691800&partnerID=40&md5=80d8bb63aa8b3b69d433a394cd9c6504	Article	Final	All Open Access, Hybrid Gold	Scopus	2-s2.0-85055691800
Simpson, T.C., Weldon, J.C., Worthington, H.V., Needleman, I., Wild, S.H., Moles, D.R., Stevenson, B., Furness, S., Iheozor-Ejiofor, Z.	36127738500; 56919454200; 7102322448; 35848742100; 7103086309; 7004350944; 55769115600; 56066331300; 37090788700	Treatment of periodontal disease for glycaemic control in people with diabetes mellitus	2015	Cochrane Database of Systematic Reviews	2015	11	CD004714			86	10.1002/14651858.CD004714.pub3	https://www.scopus.com/inward/record.url?eid=2-s2.0-84963726851&partnerID=40&md5=276da0dc200de3ded1180a0896aa6d5a	Article	Final	All Open Access, Green	Scopus	2-s2.0-84963726851
Chen, M., Tang, R., Fu, G., Xu, B., Zhu, P., Qiao, S., Chen, X., Xu, B., Qin, Y., Lu, C., Hang, B., Xia, Y., Wang, X.	55607409200; 7202300237; 23134783900; 57225855622; 54889262800; 25957758500; 55329666300; 56467565900; 55536838800; 16836653300; 7004583969; 8334243300; 35243849100	Association of exposure to phenols and idiopathic male infertility	2013	Journal of Hazardous Materials	250-251			115	121	86	10.1016/j.jhazmat.2013.01.061	https://www.scopus.com/inward/record.url?eid=2-s2.0-84874372399&partnerID=40&md5=4ee121c21698760694ed0fda6ad96f7b	Article	Final		Scopus	2-s2.0-84874372399
Kneisel, A., Hertl, M.	24474726200; 35213326600	Autoimmune bullous skin diseases. Part 2: Diagnosis and therapy | Blasenbildende autoimmundermatosen. Teil 2: Diagnostik und therapie	2011	JDDG - Journal of the German Society of Dermatology	9	11		927	947	86	10.1111/j.1610-0387.2011.07809.x	https://www.scopus.com/inward/record.url?eid=2-s2.0-84055176795&partnerID=40&md5=10587c9cf3fc9c8ef93c2b26261323a8	Article	Final		Scopus	2-s2.0-84055176795
Kim, K., Park, H., Yang, W., Lee, J.H.	55141737900; 57189903193; 7407756582; 36062878300	Urinary concentrations of bisphenol A and triclosan and associations with demographic factors in the Korean population	2011	Environmental Research	111	8		1280	1285	86	10.1016/j.envres.2011.09.003	https://www.scopus.com/inward/record.url?eid=2-s2.0-80755190126&partnerID=40&md5=6679e165c0447eb077db6f8532c8a58c	Article	Final		Scopus	2-s2.0-80755190126
Braoudaki, M., Hilton, A.C.	6507198039; 7103389192	Low level of cross-resistance between triclosan and antibiotics in Escherichia coli K-12 and E. coli O55 compared to E. coli O157	2004	FEMS Microbiology Letters	235	2		305	309	86	10.1016/j.femsle.2004.04.049	https://www.scopus.com/inward/record.url?eid=2-s2.0-2942583970&partnerID=40&md5=275fc06cb00944e72b7b7a82c72e54c5	Article	Final	All Open Access, Bronze	Scopus	2-s2.0-2942583970
Chen, Z.-F., Ying, G.-G., Liu, Y.-S., Zhang, Q.-Q., Zhao, J.-L., Liu, S.-S., Chen, J., Peng, F.-J., Lai, H.-J., Pan, C.-G.	55705669800; 7006664489; 7410231118; 57205707701; 25636583400; 27168880500; 56174611900; 55931230100; 37006582600; 55538938600	Triclosan as a surrogate for household biocides: An investigation into biocides in aquatic environments of a highly urbanized region	2014	Water Research	58			269	279	85	10.1016/j.watres.2014.03.072	https://www.scopus.com/inward/record.url?eid=2-s2.0-84899675428&partnerID=40&md5=dd59f3d9e09e2f488696858b6fb7ca91	Article	Final		Scopus	2-s2.0-84899675428
Galal, I., El-Hindawy, K.	56569515500; 37461317000	Impact of using triclosan-antibacterial sutures on incidence of surgical site infection	2011	American Journal of Surgery	202	2		133	138	85	10.1016/j.amjsurg.2010.06.011	https://www.scopus.com/inward/record.url?eid=2-s2.0-79960976230&partnerID=40&md5=6f3374389c555d2d16fafc0725d11b7b	Article	Final		Scopus	2-s2.0-79960976230
Hunter, P.A., Dawson, S., French, G.L., Goossens, H., Hawkey, P.M., Kuijper, E.J., Nathwani, D., Taylor, D.J., Teale, C.J., Warren, R.E., Wilcox, M.H., Woodford, N., Wulf, M.W., Piddock, L.J.V.	55431919300; 7202901054; 16446479600; 7101668890; 7005320725; 24429752400; 7005584253; 57191005640; 35591743500; 7401711903; 55446626100; 7005737009; 8522402000; 7006076137	Antimicrobial-resistant pathogens in animals and man: Prescribing, practices and policies	2010	Journal of Antimicrobial Chemotherapy	65	SUPPL.1		i3	i17	85	10.1093/jac/dkp433	https://www.scopus.com/inward/record.url?eid=2-s2.0-77950357094&partnerID=40&md5=c5dbb56aa6d9af346eaa84c1aec9f4e2	Article	Final	All Open Access, Green	Scopus	2-s2.0-77950357094
MacLeod, S.L., Wong, C.S.	14822386500; 7404954423	Loadings, trends, comparisons, and fate of achiral and chiral pharmaceuticals in wastewaters from urban tertiary and rural aerated lagoon treatments	2010	Water Research	44	2		533	544	85	10.1016/j.watres.2009.09.056	https://www.scopus.com/inward/record.url?eid=2-s2.0-75849117742&partnerID=40&md5=cb3da5ffc85f2c78b62b95a4260d0ed7	Article	Final		Scopus	2-s2.0-75849117742
Teles, R.P., Fonseca Teles, F.R.	6701468166; 35783536800	Antimicrobial agents used in the control of periodontal biofilms: Effective adjuncts to mechanical plaque control?	2009	Brazilian Oral Research	23	SUPPLE. 1		39	48	85	10.1590/S1806-83242009000500007	https://www.scopus.com/inward/record.url?eid=2-s2.0-73349124633&partnerID=40&md5=dde635581382c7b281a2d29a8225a3c0	Article	Final	All Open Access, Gold, Green	Scopus	2-s2.0-73349124633
van der Ouderaa, F.J.G.	36845637000	Anti‐plaque agents. Rationale and prospects for prevention of gingivitis and periodontal disease	1991	Journal of Clinical Periodontology	18	6		447	454	85	10.1111/j.1600-051X.1991.tb02315.x	https://www.scopus.com/inward/record.url?eid=2-s2.0-0025794270&partnerID=40&md5=7c9e963772c9fd68756b3f1279d1c613	Article	Final		Scopus	2-s2.0-0025794270
DeSalva, S.J., Kong, B.M., Lin, Y.J.	6603358519; 35886535600; 19735642000	Triclosan: a safety profile.	1989	American journal of dentistry	2 Spec No			185	196	84		https://www.scopus.com/inward/record.url?eid=2-s2.0-0024729949&partnerID=40&md5=06fb3f898022be1ceca518a46e322391	Article	Final		Scopus	2-s2.0-0024729949
Hartmann, E.M., Hickey, R., Hsu, T., Betancourt Román, C.M., Chen, J., Schwager, R., Kline, J., Brown, G.Z., Halden, R.U., Huttenhower, C., Green, J.L.	36614248000; 35078666500; 55303282600; 56816886700; 57189598342; 57191277699; 9037066100; 12040073900; 6603585082; 14521138100; 57208643130	Antimicrobial Chemicals Are Associated with Elevated Antibiotic Resistance Genes in the Indoor Dust Microbiome	2016	Environmental Science and Technology	50	18		9807	9815	83	10.1021/acs.est.6b00262	https://www.scopus.com/inward/record.url?eid=2-s2.0-84988672884&partnerID=40&md5=9d598f07dbf1f83e6f6abd8d6d628445	Article	Final	All Open Access, Bronze, Green	Scopus	2-s2.0-84988672884
Yu, Y., Liu, Y., Wu, L.	57309300900; 55541084200; 7404903822	Sorption and degradation of pharmaceuticals and personal care products (PPCPs) in soils	2013	Environmental Science and Pollution Research	20	6		4261	4267	83	10.1007/s11356-012-1442-7	https://www.scopus.com/inward/record.url?eid=2-s2.0-84878110306&partnerID=40&md5=cd904be71760d72725c5844cd0435471	Article	Final		Scopus	2-s2.0-84878110306
Lassen, T.H., Frederiksen, H., Jensen, T.K., Petersen, J.H., Main, K.M., Skakkebæk, N.E., Jørgensen, N., Kranich, S.K., Andersson, A.-M.	35790128900; 8254416100; 7401539579; 55454272800; 7007048221; 7102712220; 57201375325; 55889457500; 7202967700	Temporal variability in urinary excretion of bisphenol A and seven other phenols in spot, morning, and 24-h urine samples	2013	Environmental Research	126			164	170	83	10.1016/j.envres.2013.07.001	https://www.scopus.com/inward/record.url?eid=2-s2.0-84885851502&partnerID=40&md5=24edd409af1fb071b74eb8c890482c6f	Article	Final		Scopus	2-s2.0-84885851502
Rutala, W.A., Weber, D.J.	7005060448; 34574035300	Surface disinfection: Should we do it?	2001	Journal of Hospital Infection	48	SUPPL. A		S64	S68	83	10.1016/S0195-6701(01)90017-9	https://www.scopus.com/inward/record.url?eid=2-s2.0-0034914874&partnerID=40&md5=152057f9ac452a23cbefae0971ec1992	Article	Final		Scopus	2-s2.0-0034914874
Pereira, L.J., Lee, G.M., Wade, K.J.	16072987000; 55499267400; 7006204435	An evaluation of five protocols for surgical handwashing in relation to skin condition and microbial counts	1997	Journal of Hospital Infection	36	1		49	65	83	10.1016/S0195-6701(97)90090-6	https://www.scopus.com/inward/record.url?eid=2-s2.0-0030960426&partnerID=40&md5=7af67a548df7e82ab7bac4bed2a59507	Article	Final		Scopus	2-s2.0-0030960426
Cummins, D., Creeth, J.E.	7005385870; 7004095208	Delivery of Antiplaque Agents from Dentifrices, Gels, and Mouthwashes	1992	Journal of Dental Research	71	7		1439	1449	83	10.1177/00220345920710071601	https://www.scopus.com/inward/record.url?eid=2-s2.0-0026783035&partnerID=40&md5=27266ed129697bb4fa6c4da7dcbe6aa1	Article	Final		Scopus	2-s2.0-0026783035
An, H.J., Bhadra, B.N., Khan, N.A., Jhung, S.H.	57200991496; 56982844300; 35170042700; 6701659467	Adsorptive removal of wide range of pharmaceutical and personal care products from water by using metal azolate framework-6-derived porous carbon	2018	Chemical Engineering Journal	343			447	454	82	10.1016/j.cej.2018.03.025	https://www.scopus.com/inward/record.url?eid=2-s2.0-85043483249&partnerID=40&md5=f0136aaa1c89dcb5e748bef6aa807870	Article	Final		Scopus	2-s2.0-85043483249
Hurtado, C., Domínguez, C., Pérez-Babace, L., Cañameras, N., Comas, J., Bayona, J.M.	56985657800; 15925183400; 56986402300; 16506260300; 23093491200; 7005640213	Estimate of uptake and translocation of emerging organic contaminants from irrigation water concentration in lettuce grown under controlled conditions	2016	Journal of Hazardous Materials	305			139	148	82	10.1016/j.jhazmat.2015.11.039	https://www.scopus.com/inward/record.url?eid=2-s2.0-84948844460&partnerID=40&md5=5cd47b34156af77f42c2b10f2f4a94d8	Article	Final		Scopus	2-s2.0-84948844460
Liang, X., Nie, X., Ying, G., An, T., Li, K.	35324762800; 7103207479; 7006664489; 7004832388; 56294206600	Assessment of toxic effects of triclosan on the swordtail fish (Xiphophorus helleri) by a multi-biomarker approach	2013	Chemosphere	90	3		1281	1288	82	10.1016/j.chemosphere.2012.09.087	https://www.scopus.com/inward/record.url?eid=2-s2.0-84869866837&partnerID=40&md5=4e434d0de686225a6725c6dbb7d65a87	Article	Final		Scopus	2-s2.0-84869866837
Venkatesan, A.K., Pycke, B.F.G., Barber, L.B., Lee, K.E., Halden, R.U.	36138258700; 23976536500; 7102574981; 56041070100; 6603585082	Occurrence of triclosan, triclocarban, and its lesser chlorinated congeners in Minnesota freshwater sediments collected near wastewater treatment plants	2012	Journal of Hazardous Materials	229-230			29	35	82	10.1016/j.jhazmat.2012.05.049	https://www.scopus.com/inward/record.url?eid=2-s2.0-84863826589&partnerID=40&md5=99139ec3bcc065dd766b7aa4ab93ff89	Article	Final	All Open Access, Green	Scopus	2-s2.0-84863826589
Rosal, R., Rodea-Palomares, I., Boltes, K., Fernández-Piñas, F., Leganés, F., Petre, A.	6701481735; 25960410900; 16300755200; 6602107662; 6603381158; 7003506565	Ecotoxicological assessment of surfactants in the aquatic environment: Combined toxicity of docusate sodium with chlorinated pollutants	2010	Chemosphere	81	2		288	293	82	10.1016/j.chemosphere.2010.05.050	https://www.scopus.com/inward/record.url?eid=2-s2.0-77956185724&partnerID=40&md5=c6317ab480dcf9b8bae5f507f715e13d	Article	Final		Scopus	2-s2.0-77956185724
Karnjanapiboonwong, A., Morse, A.N., Maul, J.D., Anderson, T.A.	26650003300; 7102718502; 7003462283; 7403297092	Sorption of estrogens, triclosan, and caffeine in a sandy loam and a silt loam soil	2010	Journal of Soils and Sediments	10	7		1300	1307	82	10.1007/s11368-010-0223-5	https://www.scopus.com/inward/record.url?eid=2-s2.0-77956886043&partnerID=40&md5=5d91ba69a3896fd228b2a9fb988b7869	Article	Final		Scopus	2-s2.0-77956886043
Kini, S.G., Bhat, A.R., Bryant, B., Williamson, J.S., Dayan, F.E.	12765405200; 57216190053; 24333878900; 7403200146; 7004028395	Synthesis, antitubercular activity and docking study of novel cyclic azole substituted diphenyl ether derivatives	2009	European Journal of Medicinal Chemistry	44	2		492	500	82	10.1016/j.ejmech.2008.04.013	https://www.scopus.com/inward/record.url?eid=2-s2.0-60149091036&partnerID=40&md5=1a5c5c48a2581f21c61c162d826a5036	Article	Final		Scopus	2-s2.0-60149091036
Pintado-Herrera, M.G., Wang, C., Lu, J., Chang, Y.-P., Chen, W., Li, X., Lara-Martín, P.A.	55376777800; 57142716500; 57141053900; 8397224500; 55640428200; 55940605300; 8641384400	Distribution, mass inventories, and ecological risk assessment of legacy and emerging contaminants in sediments from the Pearl River Estuary in China	2017	Journal of Hazardous Materials	323			128	138	81	10.1016/j.jhazmat.2016.02.046	https://www.scopus.com/inward/record.url?eid=2-s2.0-84959198643&partnerID=40&md5=d51875a5f81b5b794e172977065fb521	Article	Final		Scopus	2-s2.0-84959198643
Margot, J., Maillard, J., Rossi, L., Barry, D.A., Holliger, C.	41461423100; 7102557055; 57129071400; 7202480447; 56206800800	Influence of treatment conditions on the oxidation of micropollutants by Trametes versicolor laccase	2013	New Biotechnology	30	6		803	813	81	10.1016/j.nbt.2013.06.004	https://www.scopus.com/inward/record.url?eid=2-s2.0-84884211282&partnerID=40&md5=1514bfd4b23c334e91deeead3e087522	Article	Final	All Open Access, Hybrid Gold	Scopus	2-s2.0-84884211282
Anger, C.T., Sueper, C., Blumentritt, D.J., McNeill, K., Engstrom, D.R., Arnold, W.A.	36600045800; 36118302300; 21733810700; 7005428785; 7006292784; 7402285401	Quantification of triclosan, chlorinated triclosan derivatives, and their dioxin photoproducts in lacustrine sediment cores	2013	Environmental Science and Technology	47	4		1833	1843	81	10.1021/es3045289	https://www.scopus.com/inward/record.url?eid=2-s2.0-84874074813&partnerID=40&md5=794ea1c404d96e8d5677048212bad194	Article	Final	All Open Access, Green	Scopus	2-s2.0-84874074813
Forrez, I., Carballa, M., Fink, G., Wick, A., Hennebel, T., Vanhaecke, L., Ternes, T., Boon, N., Verstraete, W.	14035398500; 9242899200; 15126872400; 35235423600; 15053248500; 23092256600; 7003315688; 7005091577; 35235601700	Biogenic metals for the oxidative and reductive removal of pharmaceuticals, biocides and iodinated contrast media in a polishing membrane bioreactor	2011	Water Research	45	4		1763	1773	81	10.1016/j.watres.2010.11.031	https://www.scopus.com/inward/record.url?eid=2-s2.0-78651468366&partnerID=40&md5=0a93a17a2afd9406e4224344f1a298cc	Article	Final		Scopus	2-s2.0-78651468366
Singh, S.P., Azua, A., Chaudhary, A., Khan, S., Willett, K.L., Gardinali, P.R.	12139727100; 36466207800; 57196634360; 7404042751; 7007075393; 6603953007	Occurrence and distribution of steroids, hormones and selected pharmaceuticals in South Florida coastal environments	2010	Ecotoxicology	19	2		338	350	81	10.1007/s10646-009-0416-0	https://www.scopus.com/inward/record.url?eid=2-s2.0-76849115960&partnerID=40&md5=17089efa32eb0302227e3b8a86bcbb74	Article	Final		Scopus	2-s2.0-76849115960
Miège, C., Choubert, J.M., Ribeiro, L., Eusèbe, M., Coquery, M.	6701421900; 8931763700; 55781605600; 23567508500; 55911567900	Removal efficiency of pharmaceuticals and personal care products with varying wastewater treatment processes and operating conditions - Conception of a database and first results	2008	Water Science and Technology	57	1		49	56	81	10.2166/wst.2008.823	https://www.scopus.com/inward/record.url?eid=2-s2.0-39449094652&partnerID=40&md5=d9932bbd07c910628777e89d3b421606	Article	Final		Scopus	2-s2.0-39449094652
Cole, E.C., Addison, R.M., Rubino, J.R., Leese, K.E., Dulaney, P.D., Newell, M.S., Wilkins, J., Gaber, D.J., Wineinger, T., Criger, D.A.	7202331650; 7102908472; 7003499644; 6603218093; 6602996760; 7102860022; 57196860850; 6602416960; 57223156820; 6603545698	Investigation of antibiotic and antibacterial agent cross-resistance in target bacteria from homes of antibacterial product users and nonusers	2003	Journal of Applied Microbiology	95	4		664	676	81	10.1046/j.1365-2672.2003.02022.x	https://www.scopus.com/inward/record.url?eid=2-s2.0-0141539263&partnerID=40&md5=4c778a5ee93ba9712bce12b1af3628f2	Article	Final	All Open Access, Bronze	Scopus	2-s2.0-0141539263
Gao, P., He, S., Huang, S., Li, K., Liu, Z., Xue, G., Sun, W.	55013968800; 57198791499; 56454535900; 44361404600; 55916709400; 35933792100; 55726596800	Impacts of coexisting antibiotics, antibacterial residues, and heavy metals on the occurrence of erythromycin resistance genes in urban wastewater	2015	Applied Microbiology and Biotechnology	99	9		3971	3980	80	10.1007/s00253-015-6404-9	https://www.scopus.com/inward/record.url?eid=2-s2.0-84938204401&partnerID=40&md5=f77ef9b95a33760ea7e5eb7a132a4219	Article	Final		Scopus	2-s2.0-84938204401
Ramaswamy, B.R., Kim, J.-W., Isobe, T., Chang, K.-H., Amano, A., Miller, T.W., Siringan, F.P., Tanabe, S.	7004908284; 37104393200; 16319042400; 7404877792; 14059705400; 24067232500; 6602595586; 7401677757	Determination of preservative and antimicrobial compounds in fish from Manila Bay, Philippines using ultra high performance liquid chromatography tandem mass spectrometry, and assessment of human dietary exposure	2011	Journal of Hazardous Materials	192	3		1739	1745	80	10.1016/j.jhazmat.2011.07.006	https://www.scopus.com/inward/record.url?eid=2-s2.0-80052028210&partnerID=40&md5=ccf76e5e23a88685aabf2c194bffa940	Article	Final		Scopus	2-s2.0-80052028210
Webber, M.A., Randall, L.P., Cooles, S., Woodward, M.J., Piddock, L.J.V.	7103355891; 7101999235; 6507512324; 7102510790; 7006076137	Triclosan resistance in Salmonella enterica serovar Typhimurium	2008	Journal of Antimicrobial Chemotherapy	62	1		83	91	80	10.1093/jac/dkn137	https://www.scopus.com/inward/record.url?eid=2-s2.0-45749116550&partnerID=40&md5=816416bb038995ffd78c81135afddcc4	Article	Final	All Open Access, Bronze, Green	Scopus	2-s2.0-45749116550
Young, T.A., Heidler, J., Matos-Pérez, C.R., Sapkota, A., Toler, T., Gibson, K.E., Schwab, K.J., Halden, R.U.	7403038003; 13907582600; 24830785600; 57201044766; 24831309000; 10143390500; 7005193050; 6603585082	Ab initio and in situ comparison of caffeine, triclosan, and triclocarban as indicators of sewage-derived microbes in surface waters	2008	Environmental Science and Technology	42	9		3335	3340	80	10.1021/es702591r	https://www.scopus.com/inward/record.url?eid=2-s2.0-52049122620&partnerID=40&md5=7bde48bb33de8cbd184a7be288caab33	Article	Final		Scopus	2-s2.0-52049122620
Tabak, M., Scher, K., Hartog, E., Romling, U., Matthews, K.R., Chikindas, M.L., Yaron, S.	7006837704; 8271197500; 15769556800; 7005593875; 7201620710; 7004377830; 6602816780	Effect of triclosan on Salmonella typhimurium at different growth stages and in biofilms	2007	FEMS Microbiology Letters	267	2		200	206	80	10.1111/j.1574-6968.2006.00547.x	https://www.scopus.com/inward/record.url?eid=2-s2.0-33846289595&partnerID=40&md5=9c455a4f8e9c40fca7e45025a5ff20ae	Article	Final	All Open Access, Bronze	Scopus	2-s2.0-33846289595
Hay, A.G., Dees, P.M., Sayler, G.S.	7201696800; 6506396974; 7102229225	Growth of a bacterial consortium on triclosan	2001	FEMS Microbiology Ecology	36	2-3		105	112	80	10.1016/S0168-6496(01)00127-1	https://www.scopus.com/inward/record.url?eid=2-s2.0-0034938384&partnerID=40&md5=07e83798d2444641576946d1c940455b	Article	Final	All Open Access, Bronze	Scopus	2-s2.0-0034938384
You, L., Nguyen, V.T., Pal, A., Chen, H., He, Y., Reinhard, M., Gin, K.Y.H.	56699432100; 36786943400; 35243111900; 56699014800; 22992210100; 7102724330; 7003481796	Investigation of pharmaceuticals, personal care products and endocrine disrupting chemicals in a tropical urban catchment and the influence of environmental factors	2015	Science of the Total Environment	536			955	963	79	10.1016/j.scitotenv.2015.06.041	https://www.scopus.com/inward/record.url?eid=2-s2.0-84940899284&partnerID=40&md5=addde36a4c9a4ccd81a3355e1d5496d0	Article	Final		Scopus	2-s2.0-84940899284
Reyes-Contreras, C., Matamoros, V., Ruiz, I., Soto, M., Bayona, J.M.	53865377400; 8573295300; 7005778571; 7101796088; 7005640213	Evaluation of PPCPs removal in a combined anaerobic digester-constructed wetland pilot plant treating urban wastewater	2011	Chemosphere	84	9		1200	1207	79	10.1016/j.chemosphere.2011.06.003	https://www.scopus.com/inward/record.url?eid=2-s2.0-79960840973&partnerID=40&md5=784b8faecae096aaa354ffac5f118886	Article	Final		Scopus	2-s2.0-79960840973
Liu, Y., Song, Q.-J., Wang, L.	55547105271; 55580236200; 57196331026	Development and characterization of an amperometric sensor for triclosan detection based on electropolymerized molecularly imprinted polymer	2009	Microchemical Journal	91	2		222	226	79	10.1016/j.microc.2008.11.007	https://www.scopus.com/inward/record.url?eid=2-s2.0-59749086068&partnerID=40&md5=a3d201f472ab2ee5fb9c33619982b9ed	Article	Final		Scopus	2-s2.0-59749086068
Ma, J., Zhao, J., Zhu, Z., Li, L., Yu, F.	55511070000; 57203787439; 57204181109; 13407895500; 57141396700	Effect of microplastic size on the adsorption behavior and mechanism of triclosan on polyvinyl chloride	2019	Environmental Pollution	254		113104			78	10.1016/j.envpol.2019.113104	https://www.scopus.com/inward/record.url?eid=2-s2.0-85071325044&partnerID=40&md5=66616c8f5d004ffc812e2f8101f4859b	Article	Final		Scopus	2-s2.0-85071325044
Koch, H.M., Aylward, L.L., Hays, S.M., Smolders, R., Moos, R.K., Cocker, J., Jones, K., Warren, N., Levy, L., Bevan, R.	35336917300; 6603610682; 7005191886; 55957293900; 56236057800; 56247940800; 55260068800; 7005057925; 57205139013; 7005223700	Inter- and intra-individual variation in urinary biomarker concentrations over a 6-day sampling period. Part 2: Personal care product ingredients	2014	Toxicology Letters	231	2		261	269	78	10.1016/j.toxlet.2014.06.023	https://www.scopus.com/inward/record.url?eid=2-s2.0-84921372966&partnerID=40&md5=f57033b0ecda87584a1b3528cc29ddde	Article	Final		Scopus	2-s2.0-84921372966
Asimakopoulos, A.G., Wang, L., Thomaidis, N.S., Kannan, K.	55372124100; 57070663500; 6701846377; 7101630491	A multi-class bioanalytical methodology for the determination of bisphenol A diglycidyl ethers, p-hydroxybenzoic acid esters, benzophenone-type ultraviolet filters, triclosan, and triclocarban in human urine by liquid chromatography-tandem mass spectrometry	2014	Journal of Chromatography A	1324			141	148	78	10.1016/j.chroma.2013.11.031	https://www.scopus.com/inward/record.url?eid=2-s2.0-84891371666&partnerID=40&md5=c8aa48a4010b620dfd5a88b69382ee5e	Article	Final		Scopus	2-s2.0-84891371666
Stamatis, N.K., Konstantinou, I.K.	57194264527; 6603935934	Occurrence and removal of emerging pharmaceutical, personal care compounds and caffeine tracer in municipal sewage treatment plant in Western Greece	2013	Journal of Environmental Science and Health - Part B Pesticides, Food Contaminants, and Agricultural Wastes	48	9		800	813	78	10.1080/03601234.2013.781359	https://www.scopus.com/inward/record.url?eid=2-s2.0-84878164172&partnerID=40&md5=756d60b28a9fefb3921cf2fdcb4d1b49	Article	Final		Scopus	2-s2.0-84878164172
Kleinstreuer, N.C., Smith, A.M., West, P.R., Conard, K.R., Fontaine, B.R., Weir-Hauptman, A.M., Palmer, J.A., Knudsen, T.B., Dix, D.J., Donley, E.L.R., Cezar, G.G.	38961472700; 57219001399; 16937928300; 12241493900; 54419839600; 52365426500; 54420856600; 7006203156; 7006538688; 25642520700; 8751761300	Identifying developmental toxicity pathways for a subset of ToxCast chemicals using human embryonic stem cells and metabolomics	2011	Toxicology and Applied Pharmacology	257	1		111	121	78	10.1016/j.taap.2011.08.025	https://www.scopus.com/inward/record.url?eid=2-s2.0-81255159025&partnerID=40&md5=8d0ecc712cd8449538ff4e8bf18e7d23	Article	Final		Scopus	2-s2.0-81255159025
Karnjanapiboonwong, A., Chase, D.A., Cañas, J.E., Jackson, W.A., Maul, J.D., Morse, A.N., Anderson, T.A.	26650003300; 37100957400; 7005157186; 7401888610; 7003462283; 7102718502; 7403297092	Uptake of 17α-ethynylestradiol and triclosan in pinto bean, Phaseolus vulgaris	2011	Ecotoxicology and Environmental Safety	74	5		1336	1342	78	10.1016/j.ecoenv.2011.03.013	https://www.scopus.com/inward/record.url?eid=2-s2.0-79958744785&partnerID=40&md5=c82b90a86ae541c1e82b27f63c6889d5	Article	Final		Scopus	2-s2.0-79958744785
An, J., Zhou, Q., Sun, Y., Xu, Z.	56803140800; 57198674484; 16643736200; 55687375900	Ecotoxicological effects of typical personal care products on seed germination and seedling development of wheat (Triticum aestivum L.)	2009	Chemosphere	76	10		1428	1434	78	10.1016/j.chemosphere.2009.06.004	https://www.scopus.com/inward/record.url?eid=2-s2.0-68549139867&partnerID=40&md5=a86035ad739d5fd451897656e743965a	Article	Final		Scopus	2-s2.0-68549139867
Jog, S., Cunningham, R., Cooper, S., Wallis, M., Marchbank, A., Vasco-Knight, P., Jenks, P.J.	23987202700; 7401777886; 57225674485; 7102786168; 9639823900; 23987106000; 17734594100	Impact of preoperative screening for meticillin-resistant Staphylococcus aureus by real-time polymerase chain reaction in patients undergoing cardiac surgery	2008	Journal of Hospital Infection	69	2		124	130	78	10.1016/j.jhin.2008.02.008	https://www.scopus.com/inward/record.url?eid=2-s2.0-43949093775&partnerID=40&md5=b08cb17af88df30c5fa8febcbe253f5f	Article	Final		Scopus	2-s2.0-43949093775
Farré, M., Asperger, D., Kantiani, L., González, S., Petrovic, M., Barceló, D.	57199509083; 10440548800; 23018626500; 55427095900; 57216101383; 36013249500	Assessment of the acute toxicity of triclosan and methyl triclosan in wastewater based on the bioluminescence inhibition of Vibrio fischeri	2008	Analytical and Bioanalytical Chemistry	390	8		1999	2007	78	10.1007/s00216-007-1779-9	https://www.scopus.com/inward/record.url?eid=2-s2.0-43349101149&partnerID=40&md5=0eff52e8bdf6cc9b8ee75e39c1523b4f	Article	Final		Scopus	2-s2.0-43349101149
Gaulke, C.A., Barton, C.L., Proffitt, S., Tanguay, R.L., Sharpton, T.J.	36983739500; 54888833900; 57189458482; 35586127700; 14018726100	Triclosan exposure is associated with rapid restructuring of the microbiome in adult zebrafish	2016	PLoS ONE	11	5	e0154632			77	10.1371/journal.pone.0154632	https://www.scopus.com/inward/record.url?eid=2-s2.0-84971350797&partnerID=40&md5=6e4a285ce0f270e0a225bf86e13cf7c6	Article	Final	All Open Access, Gold, Green	Scopus	2-s2.0-84971350797
Liu, W.-R., Zhao, J.-L., Liu, Y.-S., Chen, Z.-F., Yang, Y.-Y., Zhang, Q.-Q., Ying, G.-G.	56518578900; 25636583400; 7410231118; 55705669800; 57401385200; 57205707701; 7006664489	Biocides in the Yangtze River of China: Spatiotemporal distribution, mass load and risk assessment	2015	Environmental Pollution	200			53	63	77	10.1016/j.envpol.2015.02.013	https://www.scopus.com/inward/record.url?eid=2-s2.0-84923033945&partnerID=40&md5=5952f9fa715cdf989a0881021a5090ab	Article	Final		Scopus	2-s2.0-84923033945
Fang, M., Webster, T.F., Ferguson, P.L., Stapleton, H.M.	55694344800; 7101765766; 35580836500; 6603857602	Characterizing the peroxisome proliferator-activated receptor (PPARγ) ligand binding potential of several major flame retardants, their metabolites, and chemical mixtures in house dust	2015	Environmental Health Perspectives	123	2		166	172	77	10.1289/ehp.1408522.	https://www.scopus.com/inward/record.url?eid=2-s2.0-84923015812&partnerID=40&md5=92724f7ce19b2df4aedbe2bcd922fecd	Article	Final		Scopus	2-s2.0-84923015812
Kahl, B.C.	7003657253	Small colony variants (SCVs) of Staphylococcus aureus - A bacterial survival strategy	2014	Infection, Genetics and Evolution	21			515	522	77	10.1016/j.meegid.2013.05.016	https://www.scopus.com/inward/record.url?eid=2-s2.0-84893720330&partnerID=40&md5=df47f9c709804e3b4dd4b0be906a6703	Article	Final		Scopus	2-s2.0-84893720330
Songulashvili, G., Jimenéz-Tobón, G.A., Jaspers, C., Penninckx, M.J.	23493957500; 6507905387; 7004141483; 7003448088	Immobilized laccase of Cerrena unicolor for elimination of endocrine disruptor micropollutants	2012	Fungal Biology	116	8		883	889	77	10.1016/j.funbio.2012.05.005	https://www.scopus.com/inward/record.url?eid=2-s2.0-84864561313&partnerID=40&md5=ac4f1bb89810b0ad7499868429d02372	Article	Final		Scopus	2-s2.0-84864561313
Hernández, A., Ruiz, F.M., Romero, A., Martínez, J.L.	56755530300; 36860406500; 7202648809; 57196393771	The binding of triclosan to SmeT, the repressor of the multidrug efflux pump smeDEF, induces antibiotic resistance in Stenotrophomonas maltophilia	2011	PLoS Pathogens	7	6	e1002103			77	10.1371/journal.ppat.1002103	https://www.scopus.com/inward/record.url?eid=2-s2.0-79959848567&partnerID=40&md5=7b206d8dcb8a35a494564894af126241	Article	Final	All Open Access, Gold, Green	Scopus	2-s2.0-79959848567
Lozano, N., Rice, C.P., Ramirez, M., Torrents, A.	54985290900; 7201456675; 7201568269; 57203057575	Fate of triclosan in agricultural soils after biosolid applications	2010	Chemosphere	78	6		760	766	77	10.1016/j.chemosphere.2009.10.043	https://www.scopus.com/inward/record.url?eid=2-s2.0-73749085927&partnerID=40&md5=20872666a4ae4d1bb998503d2cf9a25e	Article	Final		Scopus	2-s2.0-73749085927
Cabana, H., Jones, J.P., Agathos, S.N.	15768692600; 55488149500; 35578578300	Utilization of cross-linked laccase aggregates in a perfusion basket reactor for the continuous elimination of endocrine-disrupting chemicals	2009	Biotechnology and Bioengineering	102	6		1582	1592	77	10.1002/bit.22198	https://www.scopus.com/inward/record.url?eid=2-s2.0-64949125943&partnerID=40&md5=10042c9e28fa129dea561b32d56dca36	Article	Final		Scopus	2-s2.0-64949125943
Arslan-Alaton, I.	55667338000	Degradation of a commercial textile biocide with advanced oxidation processes and ozone	2007	Journal of Environmental Management	82	2		145	154	77	10.1016/j.jenvman.2005.12.021	https://www.scopus.com/inward/record.url?eid=2-s2.0-33751175663&partnerID=40&md5=7a308c9e050d4ef38226f1d2f3014b0a	Article	Final		Scopus	2-s2.0-33751175663
Gaffar, A., Scherl, D., Afflitto, J., Coleman, E.J.	7005286770; 6701744909; 6603590743; 7102124770	The effect of triclosan on mediators of gingival inflammation	1995	Journal of Clinical Periodontology	22	6		480	484	77	10.1111/j.1600-051X.1995.tb00181.x	https://www.scopus.com/inward/record.url?eid=2-s2.0-0029314898&partnerID=40&md5=24e063d81bf73127849c5fe021a26406	Article	Final		Scopus	2-s2.0-0029314898
Jenkins, S., Addy, M., Newcombe, R.G.	7202328705; 7103115347; 35401240700	Dose response of chlorhexidine against plaque and comparison with triclosan	1994	Journal of Clinical Periodontology	21	4		250	255	77	10.1111/j.1600-051X.1994.tb00313.x	https://www.scopus.com/inward/record.url?eid=2-s2.0-0028418123&partnerID=40&md5=52b480ed1466e2c00576d9c0c01bdf41	Article	Final		Scopus	2-s2.0-0028418123
Qin, C., Troya, D., Shang, C., Hildreth, S., Helm, R., Xia, K.	56012887600; 6701335278; 35821987100; 15834604500; 35515368700; 7101891311	Surface catalyzed oxidative oligomerization of 17β-estradiol by Fe3+-saturated montmorillonite	2015	Environmental Science and Technology	49	2		956	964	76	10.1021/es504815t	https://www.scopus.com/inward/record.url?eid=2-s2.0-84921758380&partnerID=40&md5=73374ca676d573ec680fbf556c114a89	Article	Final		Scopus	2-s2.0-84921758380
Tanoue, R., Nomiyama, K., Nakamura, H., Hayashi, T., Kim, J.-W., Isobe, T., Shinohara, R., Tanabe, S.	54080726900; 9238766100; 56230975300; 55487053800; 37104393200; 55428919400; 57218251121; 7401677757	Simultaneous determination of polar pharmaceuticals and personal care products in biological organs and tissues	2014	Journal of Chromatography A	1355			193	205	76	10.1016/j.chroma.2014.06.016	https://www.scopus.com/inward/record.url?eid=2-s2.0-84904314731&partnerID=40&md5=387ebb9b7b1a66ea4a8a5c08575675e7	Article	Final		Scopus	2-s2.0-84904314731
Kumar, K.S., Priya, S.M., Peck, A.M., Sajwan, K.S.	56276505800; 57212662186; 7102267920; 7003993963	Mass loadings of triclosan and triclocarbon from four wastewater treatment plants to three rivers and landfill in Savannah, Georgia, USA	2010	Archives of Environmental Contamination and Toxicology	58	2		275	285	76	10.1007/s00244-009-9383-y	https://www.scopus.com/inward/record.url?eid=2-s2.0-76849114515&partnerID=40&md5=5a414e466a4e22a86ef34b85a2d98da4	Article	Final		Scopus	2-s2.0-76849114515
Rodríguez, P.E.A., Sanchez, M.S.	57197027462; 57209787920	Maternal exposure to triclosan impairs thyroid homeostasis and female pubertal development in wistar rat offspring	2010	Journal of Toxicology and Environmental Health - Part A: Current Issues	73	24		1678	1688	76	10.1080/15287394.2010.516241	https://www.scopus.com/inward/record.url?eid=2-s2.0-78249264458&partnerID=40&md5=6189f3d6bc70197f74f18ab9843d76d9	Article	Final		Scopus	2-s2.0-78249264458
Maillard, J.-Y.	7102557059	Bacterial resistance to biocides in the healthcare environment: should it be of genuine concern?	2007	Journal of Hospital Infection	65	SUPPL. 2		60	72	76	10.1016/S0195-6701(07)60018-8	https://www.scopus.com/inward/record.url?eid=2-s2.0-34249339367&partnerID=40&md5=3bf07a50525395de2c663741abefb928	Article	Final		Scopus	2-s2.0-34249339367
Garcia-Godoy, F., Garcia-Godoy, F., DeVizio, W., Volpe, A.R., Ferlauto, R.J., Miller, J.M.	7101863410; 57202020957; 7005240533; 7202342080; 6507638113; 57201539925	Effect of a triclosan/copolymer/fluoride dentifrice on plaque formation and gingivitis: a 7-month clinical study.	1990	American journal of dentistry	3 Spec No			S15	26	76		https://www.scopus.com/inward/record.url?eid=2-s2.0-0025494747&partnerID=40&md5=e6391bb91f5786a6dae13e8e10331784	Article	Final		Scopus	2-s2.0-0025494747
Hu, J., Raikhel, V., Gopalakrishnan, K., Fernandez-Hernandez, H., Lambertini, L., Manservisi, F., Falcioni, L., Bua, L., Belpoggi, F., Teitelbaum, S.L., Chen, J.	55499382500; 57191990354; 56514846600; 56002213800; 57202102517; 45861474700; 8527500600; 23471718600; 6603383024; 35417351600; 56193881700	Effect of postnatal low-dose exposure to environmental chemicals on the gut microbiome in a rodent model	2016	Microbiome	4		26			75	10.1186/s40168-016-0173-2	https://www.scopus.com/inward/record.url?eid=2-s2.0-84995814986&partnerID=40&md5=5ae20203e70e931da44b8d10f876306d	Article	Final	All Open Access, Gold, Green	Scopus	2-s2.0-84995814986
Gonçalo, M., Ferguson, J., Bonevalle, A., Bruynzeel, D.P., Giménez-Arnau, A., Goossens, A., Kerr, A., Lecha, M., Neumann, N., Niklasson, B., Pigatto, P., Rhodes, L.E., Rustemeyer, T., Sarkany, R., Thomas, P., Wilkinson, M.	7004688306; 7403327883; 55630683400; 54790543200; 24068420100; 7005677183; 56187896100; 7006121373; 49763638000; 57196922160; 7005592293; 7103086786; 6603849258; 6603148339; 57212516556; 35611898600	Photopatch testing: Recommendations for a European photopatch test baseline series	2013	Contact Dermatitis	68	4		239	243	75	10.1111/cod.12037	https://www.scopus.com/inward/record.url?eid=2-s2.0-84875321514&partnerID=40&md5=38330014b7727806673c14774cd2b447	Article	Final		Scopus	2-s2.0-84875321514
Yuan, S., Gou, N., Alshawabkeh, A.N., Gu, A.Z.	8682001900; 37026054800; 7003500581; 35317524400	Efficient degradation of contaminants of emerging concerns by a new electro-Fenton process with Ti/MMO cathode	2013	Chemosphere	93	11		2796	2804	75	10.1016/j.chemosphere.2013.09.051	https://www.scopus.com/inward/record.url?eid=2-s2.0-84887402281&partnerID=40&md5=54fc2e7634f772fc22a7c9cac7968136	Article	Final		Scopus	2-s2.0-84887402281
Trasande, L., Attina, T.M., Trachtman, H.	6508046193; 8509481300; 55244023000	Bisphenol A exposure is associated with low-grade urinary albumin excretion in children of the United States	2013	Kidney International	83	4		741	748	75	10.1038/ki.2012.422	https://www.scopus.com/inward/record.url?eid=2-s2.0-84875724238&partnerID=40&md5=5ea3fb188b14281bee4b7409467c2728	Article	Final	All Open Access, Bronze, Green	Scopus	2-s2.0-84875724238
Onesios, K.M., Bouwer, E.J.	35612824200; 7005379521	Biological removal of pharmaceuticals and personal care products during laboratory soil aquifer treatment simulation with different primary substrate concentrations	2012	Water Research	46	7		2365	2375	75	10.1016/j.watres.2012.02.001	https://www.scopus.com/inward/record.url?eid=2-s2.0-84858078307&partnerID=40&md5=421e69512c10a7c2e124f23b05084fd5	Article	Final		Scopus	2-s2.0-84858078307
Cantwell, M.G., Wilson, B.A., Zhu, J., Wallace, G.T., King, J.W., Olsen, C.R., Burgess, R.M., Smith, J.P.	7005310275; 7403562105; 55630933400; 7202483095; 7404245057; 7201889195; 7202498916; 8846681500	Temporal trends of triclosan contamination in dated sediment cores from four urbanized estuaries: Evidence of preservation and accumulation	2010	Chemosphere	78	4		347	352	75	10.1016/j.chemosphere.2009.11.021	https://www.scopus.com/inward/record.url?eid=2-s2.0-75149190014&partnerID=40&md5=1af1b771b90d60451961aad90ec556e0	Article	Final		Scopus	2-s2.0-75149190014
Seltenrich, N.	55454433000	Nanosilver: Weighing the risks and benefits	2013	Environmental Health Perspectives	121	7		A220	A225	74	10.1289/ehp.121-a220	https://www.scopus.com/inward/record.url?eid=2-s2.0-84879584417&partnerID=40&md5=e7597fe5a494c631e6211d5808a894f7	Article	Final	All Open Access, Bronze, Green	Scopus	2-s2.0-84879584417
Ciusa, M.L., Furi, L., Knight, D., Decorosi, F., Fondi, M., Raggi, C., Coelho, J.R., Aragones, L., Moce, L., Visa, P., Freitas, A.T., Baldassarri, L., Fani, R., Viti, C., Orefici, G., Martinez, J.L., Morrissey, I., Oggioni, M.R.	14631762300; 55295858800; 55295679500; 8840309100; 21933921900; 15080989800; 55295658500; 6507159976; 6504270033; 55224550300; 7102314252; 56239959300; 7003704509; 7003897504; 7005114249; 57196393771; 7004097755; 57203558449	A novel resistance mechanism to triclosan that suggests horizontal gene transfer and demonstrates a potential selective pressure for reduced biocide susceptibility in clinical strains of Staphylococcus aureus	2012	International Journal of Antimicrobial Agents	40	3		210	220	74	10.1016/j.ijantimicag.2012.04.021	https://www.scopus.com/inward/record.url?eid=2-s2.0-84864624743&partnerID=40&md5=3ce4435f839633d8cd42d613c9f7f215	Article	Final	All Open Access, Hybrid Gold	Scopus	2-s2.0-84864624743
Fleck, T., Moidl, R., Blacky, A., Fleck, M., Wolner, E., Grabenwoger, M., Wisser, W.	16946680300; 57219546812; 56031015200; 35071252900; 35417996000; 7006589122; 7003988303	Triclosan-Coated Sutures for the Reduction of Sternal Wound Infections: Economic Considerations	2007	Annals of Thoracic Surgery	84	1		232	236	74	10.1016/j.athoracsur.2007.03.045	https://www.scopus.com/inward/record.url?eid=2-s2.0-34250304423&partnerID=40&md5=d7b07b8bc7155dee910213169add9cb3	Article	Final		Scopus	2-s2.0-34250304423
Pratten, J., Wills, K., Barnett, P., Wilson, M.	7004677911; 57198132315; 57213200300; 55547112867	In vitro studies of the effect of antiseptic-containing mouthwashes on the formation and viability of Streptococcus sanguis biofilms	1998	Journal of Applied Microbiology	84	6		1149	1155	74	10.1046/j.1365-2672.1998.00462.x	https://www.scopus.com/inward/record.url?eid=2-s2.0-0031826612&partnerID=40&md5=ac98c6e17878242eb43e66e885a86bce	Article	Final	All Open Access, Bronze	Scopus	2-s2.0-0031826612
Bai, X., Acharya, K.	57189217127; 7005757793	Algae-mediated removal of selected pharmaceutical and personal care products (PPCPs) from Lake Mead water	2017	Science of the Total Environment	581-582			734	740	73	10.1016/j.scitotenv.2016.12.192	https://www.scopus.com/inward/record.url?eid=2-s2.0-85009740728&partnerID=40&md5=69a89361ff2df3084afca44de77e3008	Article	Final		Scopus	2-s2.0-85009740728
Jiang, J., Gao, Y., Pang, S.-Y., Lu, X.-T., Zhou, Y., Ma, J., Wang, Q.	55731817100; 55990750900; 24481549600; 56555493700; 55990635600; 56873526100; 57221577253	Understanding the role of manganese dioxide in the oxidation of phenolic compounds by aqueous permanganate	2015	Environmental Science and Technology	49	1		520	528	73	10.1021/es504796h	https://www.scopus.com/inward/record.url?eid=2-s2.0-84924961833&partnerID=40&md5=0d5b38fe80af0ae1b3cb3b02a720649d	Article	Final		Scopus	2-s2.0-84924961833
Geens, T., Neels, H., Covaci, A.	23134782200; 7005467953; 7007134174	Sensitive and selective method for the determination of bisphenol-A and triclosan in serum and urine as pentafluorobenzoate-derivatives using GC-ECNI/MS	2009	Journal of Chromatography B: Analytical Technologies in the Biomedical and Life Sciences	877	31		4042	4046	73	10.1016/j.jchromb.2009.10.017	https://www.scopus.com/inward/record.url?eid=2-s2.0-72049102919&partnerID=40&md5=cab18e08d63e890d1032737e7dd9857e	Article	Final		Scopus	2-s2.0-72049102919
Pietrogrande, M.C., Basaglia, G.	57201969012; 23018300200	GC-MS analytical methods for the determination of personal-care products in water matrices	2007	TrAC - Trends in Analytical Chemistry	26	11		1086	1094	73	10.1016/j.trac.2007.09.013	https://www.scopus.com/inward/record.url?eid=2-s2.0-36549080889&partnerID=40&md5=384e58d5f398b0dfa67355cd2e8602e1	Article	Final		Scopus	2-s2.0-36549080889
Nilsson, C.-A., Andersson, K., Rappe, C., Westermark, S.-O.	7202946582; 24371739600; 7006293774; 55311182800	Chromatographic evidence for the formation of chlorodioxins from chloro-2-phenoxyphenols	1974	Journal of Chromatography A	96	1		137	147	73	10.1016/S0021-9673(01)81225-5	https://www.scopus.com/inward/record.url?eid=2-s2.0-0016202932&partnerID=40&md5=cad78fdad0b46e9fd8bde683ee892e88	Article	Final		Scopus	2-s2.0-0016202932
Riva, F., Zuccato, E., Davoli, E., Fattore, E., Castiglioni, S.	56526483500; 6701413610; 6701663284; 6602758841; 57201990420	Risk assessment of a mixture of emerging contaminants in surface water in a highly urbanized area in Italy	2019	Journal of Hazardous Materials	361			103	110	72	10.1016/j.jhazmat.2018.07.099	https://www.scopus.com/inward/record.url?eid=2-s2.0-85054096809&partnerID=40&md5=e3822cc171c1d1336cc3b91c3ea43507	Article	Final		Scopus	2-s2.0-85054096809
Lv, M., Sun, Q., Hu, A., Hou, L., Li, J., Cai, X., Yu, C.-P.	57220647178; 55728253900; 36621696100; 55961185500; 55356800900; 55797268500; 8297721400	Pharmaceuticals and personal care products in a mesoscale subtropical watershed and their application as sewage markers	2014	Journal of Hazardous Materials	280			696	705	72	10.1016/j.jhazmat.2014.08.054	https://www.scopus.com/inward/record.url?eid=2-s2.0-84908373953&partnerID=40&md5=f09fa948eff589ead7b4a2f6f3a6df22	Article	Final		Scopus	2-s2.0-84908373953
Butt, C.M., Stapleton, H.M.	8067600200; 6603857602	Inhibition of thyroid hormone sulfotransferase activity by brominated flame retardants and halogenated phenolics	2013	Chemical Research in Toxicology	26	11		1692	1702	72	10.1021/tx400342k	https://www.scopus.com/inward/record.url?eid=2-s2.0-84888033883&partnerID=40&md5=da211433d450fd1ffba53c38475794a6	Article	Final	All Open Access, Green	Scopus	2-s2.0-84888033883
Bertelsen, R.J., Longnecker, M.P., Løvik, M., Calafat, A.M., Carlsen, K.-H., London, S.J., Lødrup Carlsen, K.C.	35301963000; 7006480282; 7006271792; 7005617310; 55344336600; 56988756100; 6603838951	Triclosan exposure and allergic sensitization in Norwegian children	2013	Allergy: European Journal of Allergy and Clinical Immunology	68	1		84	91	72	10.1111/all.12058	https://www.scopus.com/inward/record.url?eid=2-s2.0-84870610560&partnerID=40&md5=fd287ce4f16122a0c6b718d554365c09	Article	Final	All Open Access, Green	Scopus	2-s2.0-84870610560
Veach, A.M., Bernot, M.J.	47062098100; 8621477100	Temporal variation of pharmaceuticals in an urban and agriculturally influenced stream	2011	Science of the Total Environment	409	21		4553	4563	72	10.1016/j.scitotenv.2011.07.022	https://www.scopus.com/inward/record.url?eid=2-s2.0-80052518571&partnerID=40&md5=6020a4c7b449b8c0829b73e0db7b358d	Article	Final		Scopus	2-s2.0-80052518571
Lanini, S., D'Arezzo, S., Puro, V., Martini, L., Imperi, F., Piselli, P., Montanaro, M., Paoletti, S., Visca, P., Ippolito, G.	24460488500; 6506717968; 7006616239; 7101858087; 8602718100; 6603422522; 55752544200; 39863462000; 57209139390; 7102706668	Molecular epidemiology of a Pseudomonas aeruginosa hospital outbreak driven by a contaminated disinfectant-soap dispenser	2011	PLoS ONE	6	2	e17064			72	10.1371/journal.pone.0017064	https://www.scopus.com/inward/record.url?eid=2-s2.0-79951899692&partnerID=40&md5=4dfe9cef764bd5962e1975330b6d6254	Article	Final	All Open Access, Gold, Green	Scopus	2-s2.0-79951899692
Gagnon, C., Lajeunesse, A., Cejka, P., Gagné, F., Hausler, R.	7102066614; 16199507900; 22133554300; 7006686282; 34770968800	Degradation of selected acidic and neutral pharmaceutical products in a primary-treated wastewater by disinfection processes	2008	Ozone: Science and Engineering	30	5		387	392	72	10.1080/01919510802336731	https://www.scopus.com/inward/record.url?eid=2-s2.0-53149090924&partnerID=40&md5=ca631a3231a2d310cb708b4e652d036c	Article	Final		Scopus	2-s2.0-53149090924
Raghavan, S.L., Schuessel, K., Davis, A., Hadgraft, J.	7201875373; 8525001200; 9741734800; 34975061100	Formation and stabilisation of triclosan colloidal suspensions using supersaturated systems	2003	International Journal of Pharmaceutics	261	1-2		153	158	72	10.1016/S0378-5173(03)00299-0	https://www.scopus.com/inward/record.url?eid=2-s2.0-0041525238&partnerID=40&md5=ccee83fade314c4a19f10af19fbc2cfd	Article	Final		Scopus	2-s2.0-0041525238
Lu, J., Hill, M.A., Hood, M., Greeson Jr., D.F., Horton, J.R., Orndorff, P.E., Herndon, A.S., Tonelli, A.E.	57219014579; 23102887100; 23106199200; 6507393951; 57197955417; 7004178288; 6602773489; 35462778400	Formation of antibiotic, biodegradable polymers by processing with Irgasan DP300R (Triclosan) and its inclusion compound with β-cyclodextrin	2001	Journal of Applied Polymer Science	82	2		300	309	72	10.1002/app.1852	https://www.scopus.com/inward/record.url?eid=2-s2.0-0035841006&partnerID=40&md5=730c75bb17e6bbefc4d4d29153318e04	Article	Final		Scopus	2-s2.0-0035841006
Huang, Y., Kong, M., Westerman, D., Xu, E.G., Coffin, S., Cochran, K.H., Liu, Y., Richardson, S.D., Schlenk, D., Dionysiou, D.D.	57192652909; 57202605391; 57204531668; 57033693200; 57194443001; 55598955000; 56609939800; 35553773900; 7006018368; 7003637412	Effects of HCO 3- on Degradation of Toxic Contaminants of Emerging Concern by UV/NO 3-	2018	Environmental Science and Technology	52	21		12697	12707	71	10.1021/acs.est.8b04383	https://www.scopus.com/inward/record.url?eid=2-s2.0-85055962416&partnerID=40&md5=9fabbd71c322264cb650a7a4afd16cb9	Article	Final		Scopus	2-s2.0-85055962416
Philippat, C., Nakiwala, D., Calafat, A.M., Botton, J., De Agostini, M., Heude, B., Slama, R., Annesi-Maesano, I., Bernard, J., Botton, J., Charles, M.A., Dargent-Molina, P., De Lauzon-Guillain, B., Ducimetière, P., De Agostini, M., Foliguet, B., Forhan, A., Fritel, X., Germa, A., Goua, V., Hankard, R., Heude, B., Kaminski, M., Larroque, B., Lelong, N., Lepeule, J., Pierre, F., Marchand, L., Nabe…	37032903500; 57196177348; 7005617310; 57207541320; 6701678532; 6603475202; 55699429700; 56229296400; 57193171118; 57190810952; 57217606777; 6701657521; 57200652152; 7102627706; 6701678532; 7006449242; 6602859730; 6603669297; 35745917400; 6506554979; 55399813100; 6603475202; 55431686200; 7003712790; 7003551292; 12144303500; 57200914726; 24399575800; 55985697200; 57225788447; 7005941769; 7201620761…	Prenatal exposure to nonpersistent endocrine disruptors and behavior in boys at 3 and 5 years	2017	Environmental Health Perspectives	125	9	97014			71	10.1289/EHP1314	https://www.scopus.com/inward/record.url?eid=2-s2.0-85032145197&partnerID=40&md5=b0b981099b2ce1cd84d85dc95ba78e2b	Article	Final	All Open Access, Bronze, Green	Scopus	2-s2.0-85032145197
Kim, S.-H., Hwang, K.-A., Choi, K.-C.	57203773117; 46961279100; 7403949681	Treatment with kaempferol suppresses breast cancer cell growth caused by estrogen and triclosan in cellular and xenograft breast cancer models	2016	Journal of Nutritional Biochemistry	28			70	82	71	10.1016/j.jnutbio.2015.09.027	https://www.scopus.com/inward/record.url?eid=2-s2.0-84957798907&partnerID=40&md5=4fae0515c09eeab247edb2caa478bf27	Article	Final		Scopus	2-s2.0-84957798907
Barber, L.B., Loyo-Rosales, J.E., Rice, C.P., Minarik, T.A., Oskouie, A.K.	7102574981; 6507528851; 7201456675; 34979084400; 6602649014	Endocrine disrupting alkylphenolic chemicals and other contaminants in wastewater treatment plant effluents, urban streams, and fish in the Great Lakes and Upper Mississippi River Regions	2015	Science of the Total Environment	517			195	206	71	10.1016/j.scitotenv.2015.02.035	https://www.scopus.com/inward/record.url?eid=2-s2.0-84923351656&partnerID=40&md5=350969bb22a52f706c1864e7d1fa0d4a	Article	Final		Scopus	2-s2.0-84923351656
Wang, X.-N., Liu, Z.-T., Yan, Z.-G., Zhang, C., Wang, W.-L., Zhou, J.-L., Pei, S.-W.	55236042700; 24290007000; 18539361600; 55703803000; 57192615160; 56561976000; 55804754800	Development of aquatic life criteria for triclosan and comparison of the sensitivity between native and non-native species	2013	Journal of Hazardous Materials	260			1017	1022	71	10.1016/j.jhazmat.2013.07.007	https://www.scopus.com/inward/record.url?eid=2-s2.0-84880773948&partnerID=40&md5=60b9e4855ac8508e04e7c84843f0a2b4	Article	Final		Scopus	2-s2.0-84880773948
von der Ohe, P.C., Schmitt-Jansen, M., Slobodnik, J., Brack, W.	8624768600; 23398438800; 6701630059; 6603688969	Triclosan-the forgotten priority substance?	2012	Environmental Science and Pollution Research	19	2		585	591	71	10.1007/s11356-011-0580-7	https://www.scopus.com/inward/record.url?eid=2-s2.0-84856001158&partnerID=40&md5=cdad241f66c98eb7a9bb6f3f600dee3c	Article	Final		Scopus	2-s2.0-84856001158
Jung, E.-M., An, B.-S., Choi, K.-C., Jeung, E.-B.	25644447900; 7007154153; 7403949681; 7004381369	Potential estrogenic activity of triclosan in the uterus of immature rats and rat pituitary GH3 cells	2012	Toxicology Letters	208	2		142	148	71	10.1016/j.toxlet.2011.10.017	https://www.scopus.com/inward/record.url?eid=2-s2.0-82055194187&partnerID=40&md5=5c58b67c76b13632a8f14f0f8df49a12	Article	Final		Scopus	2-s2.0-82055194187
Renton-Harper, P., Addy, M., Moran, J., Doherty, F.M., Newcombe, R.G.	6602101393; 7103115347; 7402046442; 57225779835; 35401240700	A Comparison of Chlorhexidine, Cetylpyridinium Chloride, Triclosan, and C31G Mouthrinse Products for Plaque Inhibition	1996	Journal of Periodontology	67	5		486	489	71	10.1902/jop.1996.67.5.486	https://www.scopus.com/inward/record.url?eid=2-s2.0-0030139994&partnerID=40&md5=8cc2319091f21e577b5611238e6b7787	Article	Final		Scopus	2-s2.0-0030139994
Silva, A.R.M., Nogueira, J.M.F.	57028699100; 57221315786	New approach on trace analysis of triclosan in personal care products, biological and environmental matrices	2008	Talanta	74	5		1498	1504	70	10.1016/j.talanta.2007.09.040	https://www.scopus.com/inward/record.url?eid=2-s2.0-38149080442&partnerID=40&md5=734514bf9559fa8e5244da5acd8ab488	Article	Final		Scopus	2-s2.0-38149080442
Ye, X., Bishop, A.M., Reidy, J.A., Needham, L.L., Calafat, A.M.	8902998000; 15126911000; 7102684326; 35446662500; 7005617310	Temporal stability of the conjugated species of bisphenol A, parabens, and other environmental phenols in human urine	2007	Journal of Exposure Science and Environmental Epidemiology	17	6		567	572	70	10.1038/sj.jes.7500566	https://www.scopus.com/inward/record.url?eid=2-s2.0-34548667903&partnerID=40&md5=ebf3758ee36a16195c9e95c46b346418	Article	Final	All Open Access, Bronze	Scopus	2-s2.0-34548667903
Kovacevic, J., Ziegler, J., Walecka-Zacharska, E., Reimer, A., Kitts, D.D., Gilmour, M.W.	37052537700; 55193816200; 55602096400; 23489849300; 7005439970; 7006832957	Tolerance of Listeria monocytogenes to quaternary ammonium sanitizers is mediated by a novel efflux pump encoded by emrE	2016	Applied and Environmental Microbiology	82	3		939	953	69	10.1128/AEM.03741-15	https://www.scopus.com/inward/record.url?eid=2-s2.0-84957673081&partnerID=40&md5=7f4c6c15d45c7a0e80ce56e7d472f796	Article	Final	All Open Access, Bronze, Green	Scopus	2-s2.0-84957673081
Vélez, M.P., Arbuckle, T.E., Fraser, W.D.	36027142200; 7004047475; 55796622200	Female exposure to phenols and phthalates and time to pregnancy: The Maternal-Infant Research on Environmental Chemicals (MIREC) Study	2015	Fertility and Sterility	103	4		1011	102000	69	10.1016/j.fertnstert.2015.01.005	https://www.scopus.com/inward/record.url?eid=2-s2.0-84930787396&partnerID=40&md5=5a72bfc4252b6ba713897adaf9f0736f	Article	Final	All Open Access, Hybrid Gold	Scopus	2-s2.0-84930787396
Provencher, G., Bérubé, R., Dumas, P., Bienvenu, J.-F., Gaudreau, T., Bélanger, P., Ayotte, P.	56156316500; 23977584900; 36847643800; 56367017700; 16746453400; 35572094900; 57203071849	Determination of bisphenol A, triclosan and their metabolites in human urine using isotope-dilution liquid chromatography-tandem mass spectrometry	2014	Journal of Chromatography A	1348			97	104	69	10.1016/j.chroma.2014.04.072	https://www.scopus.com/inward/record.url?eid=2-s2.0-84901507071&partnerID=40&md5=6af6ec5823f74ede8dfa91f02edf982f	Article	Final		Scopus	2-s2.0-84901507071
Xia, K., Hundal, L.S., Kumar, K., Armbrust, K., Cox, A.E., Granato, T.C.	7101891311; 6602978696; 14021531100; 6603684562; 7402563878; 6603346999	Triclocarban, triclosan, polybrominated diphenyl ethers and 4-nonylphenol in biosolids and in soil receiving 33-year biosolids application	2010	Environmental Toxicology and Chemistry	29	3		597	605	69	10.1002/etc.66	https://www.scopus.com/inward/record.url?eid=2-s2.0-77951116022&partnerID=40&md5=201b17a5286c784ee9c3b03021db5a32	Article	Final		Scopus	2-s2.0-77951116022
Wu, J.-L., Lam, N.P., Martens, D., Kettrup, A., Cai, Z.	55713726500; 16686784700; 7103386622; 36045996300; 7402904946	Triclosan determination in water related to wastewater treatment	2007	Talanta	72	5		1650	1654	69	10.1016/j.talanta.2007.03.024	https://www.scopus.com/inward/record.url?eid=2-s2.0-34347343835&partnerID=40&md5=61150c03e8184514d957b2aef2305bd7	Article	Final		Scopus	2-s2.0-34347343835
Ciniglia, C., Cascone, C., Lo Giudice, R., Pinto, G., Pollio, A.	7801359057; 8088048200; 57221641087; 16646657800; 6701466225	Application of methods for assessing the geno- and cytotoxicity of Triclosan to C. ehrenbergii	2005	Journal of Hazardous Materials	122	3		227	232	69	10.1016/j.jhazmat.2005.03.002	https://www.scopus.com/inward/record.url?eid=2-s2.0-20644433529&partnerID=40&md5=08c343577c60721b51607f201ae00dfb	Article	Final		Scopus	2-s2.0-20644433529
Stickler, D.J., Jones, G.L., Russell, A.D.	36906022200; 7406141623; 7402736050	Control of encrustation and blockage of Foley catheters	2003	Lancet	361	9367		1435	1437	69	10.1016/S0140-6736(03)13104-2	https://www.scopus.com/inward/record.url?eid=2-s2.0-0037467478&partnerID=40&md5=cc499c46164f044930297f6263292e8f	Article	Final		Scopus	2-s2.0-0037467478
Giuliana, G., Pizza, G., Milici, M.E., Musotto, G.C., Giangreco, R.	7003570211; 6701668501; 6701756085; 55305006100; 6602417505	In vitro antifungal properties of mouthrinses containing antimicrobial agents	1997	Journal of Periodontology	68	8		729	733	69	10.1902/jop.1997.68.8.729	https://www.scopus.com/inward/record.url?eid=2-s2.0-0030829381&partnerID=40&md5=cd863c3df1c6b7b3b0dbc6b127652ab3	Article	Final		Scopus	2-s2.0-0030829381
Jenkins, S., Addy, M., Wade, W., Newcombe, R.G.	7202328705; 7103115347; 56978116600; 35401240700	The magnitude and duration of the effects of some mouthrinse products on salivary bacterial counts	1994	Journal of Clinical Periodontology	21	6		397	401	69	10.1111/j.1600-051X.1994.tb00736.x	https://www.scopus.com/inward/record.url?eid=2-s2.0-0028471820&partnerID=40&md5=0090676f8fc0e15259a923fd1e732074	Article	Final		Scopus	2-s2.0-0028471820
Lu, J., Jin, M., Nguyen, S.H., Mao, L., Li, J., Coin, L.J.M., Yuan, Z., Guo, J.	57194899392; 25623722000; 57193358645; 57202419719; 57196156908; 55889865800; 7401476903; 55709414400	Non-antibiotic antimicrobial triclosan induces multiple antibiotic resistance through genetic mutation	2018	Environment International	118			257	265	68	10.1016/j.envint.2018.06.004	https://www.scopus.com/inward/record.url?eid=2-s2.0-85048301018&partnerID=40&md5=5134ea4799ed8c8c8c1727a7ae59edbb	Article	Final	All Open Access, Green	Scopus	2-s2.0-85048301018
Kapelewska, J., Kotowska, U., Karpińska, J., Kowalczuk, D., Arciszewska, A., Świrydo, A.	55774878200; 10044915000; 6701328879; 57197733397; 57197730562; 57197725656	Occurrence, removal, mass loading and environmental risk assessment of emerging organic contaminants in leachates, groundwaters and wastewaters	2018	Microchemical Journal	137			292	301	68	10.1016/j.microc.2017.11.008	https://www.scopus.com/inward/record.url?eid=2-s2.0-85034257181&partnerID=40&md5=a1c8bd66e75f3070d2cb44056def8f59	Article	Final		Scopus	2-s2.0-85034257181
Wolff, M.S., Teitelbaum, S.L., McGovern, K., Pinney, S.M., Windham, G.C., Galvez, M., Pajak, A., Rybak, M., Calafat, A.M., Kushi, L.H., Biro, F.M.	7403308642; 35417351600; 55981653200; 7004231198; 7005848836; 7006481614; 56127928400; 7101737021; 7005617310; 7006916086; 7005757041	Environmental phenols and pubertal development in girls	2015	Environment International	84			174	180	68	10.1016/j.envint.2015.08.008	https://www.scopus.com/inward/record.url?eid=2-s2.0-84940398252&partnerID=40&md5=cf3a02806dcdf2a2bb64a33700d103c6	Article	Final	All Open Access, Green	Scopus	2-s2.0-84940398252
Meek, R.W., Vyas, H., Piddock, L.J.V.	57210317290; 56940278500; 7006076137	Nonmedical Uses of Antibiotics: Time to Restrict Their Use?	2015	PLoS Biology	13	10	e1002266	1	11	68	10.1371/journal.pbio.1002266	https://www.scopus.com/inward/record.url?eid=2-s2.0-84946017452&partnerID=40&md5=fde0617cb346ce51a0e009a5c1abb2a2	Article	Final	All Open Access, Gold, Green	Scopus	2-s2.0-84946017452
Huang, H., Du, G., Zhang, W., Hu, J., Wu, D., Song, L., Xia, Y., Wang, X.	55538358600; 35263884700; 57192222861; 55537838700; 57044228600; 35244087700; 8334243300; 35243849100	The in Vitro estrogenic activities of triclosan and triclocarban	2014	Journal of Applied Toxicology	34	9		1060	1067	68	10.1002/jat.3012	https://www.scopus.com/inward/record.url?eid=2-s2.0-84904984468&partnerID=40&md5=f28397f0e87683c52f4cfceb2f341036	Article	Final		Scopus	2-s2.0-84904984468
Engel, L.S., Buckley, J.P., Yang, G., Liao, L.M., Satagopan, J., Calafat, A.M., Matthews, C.E., Cai, Q., Ji, B.-T., Cai, H., Engel, S.M., Wolff, M.S., Rothman, N., Zheng, W., Xiang, Y.-B., Shu, X.-O., Gao, Y.-T., Chow, W.-H.	7101680670; 24401008400; 7405755505; 46261348100; 7003893755; 7005617310; 7201785720; 7201853606; 7102566147; 12802855000; 8701919800; 7403308642; 34572851700; 56393517800; 57225791616; 55630916600; 34770682500; 7402281015	Predictors and variability of repeat measurements of urinary phenols and parabens in a cohort of Shanghai women and men	2014	Environmental Health Perspectives	122	7		733	740	68	10.1289/ehp.1306830	https://www.scopus.com/inward/record.url?eid=2-s2.0-84903779180&partnerID=40&md5=c5bcb8cfea8a06d1b583e3afe1d89e95	Article	Final	All Open Access, Bronze, Green	Scopus	2-s2.0-84903779180
Herrero, O., Pérez Martín, J.M., Fernández Freire, P., Carvajal López, L., Peropadre, A., Hazen, M.J.	54909646900; 56573018400; 56370627400; 54909215500; 24280222600; 7004885466	Toxicological evaluation of three contaminants of emerging concern by use of the Allium cepa test	2012	Mutation Research - Genetic Toxicology and Environmental Mutagenesis	743	1-2		20	24	68	10.1016/j.mrgentox.2011.12.028	https://www.scopus.com/inward/record.url?eid=2-s2.0-84857453031&partnerID=40&md5=a01fcfdcdaaf221d0b55403186f526b2	Article	Final		Scopus	2-s2.0-84857453031
Rafqah, S., Wong-Wah-Chung, P., Nelieu, S., Einhorn, J., Sarakha, M.	13408756000; 6507045076; 6508060488; 7006487243; 6603856071	Phototransformation of triclosan in the presence of TiO2 in aqueous suspension: Mechanistic approach	2006	Applied Catalysis B: Environmental	66	1-2		119	125	68	10.1016/j.apcatb.2006.03.004	https://www.scopus.com/inward/record.url?eid=2-s2.0-33646518786&partnerID=40&md5=01af674a87de811a1b3683919a08ce82	Article	Final		Scopus	2-s2.0-33646518786
Kapoor, M., Chandramouli Reddy, C., Krishnasastry, M.V., Surolia, N., Surolia, A.	34770318500; 6503917536; 6602536500; 57211728502; 7103147506	Slow-tight-binding inhibition of enoyl-acyl carrier protein reductase from Plasmodium falciparum by triclosan	2004	Biochemical Journal	381	3		719	724	68	10.1042/BJ20031821	https://www.scopus.com/inward/record.url?eid=2-s2.0-4344702214&partnerID=40&md5=cb35784030148851d5fa564ffc541169	Article	Final	All Open Access, Green	Scopus	2-s2.0-4344702214
Saxton, C.A.	57225384625	The effects of a dentifrice containing zinc citrate and 2,4,4' trichloro-2'-hydroxydiphenyl ether.	1986	Journal of periodontology	57	9		555	561	68	10.1902/jop.1986.57.9.555	https://www.scopus.com/inward/record.url?eid=2-s2.0-0022772771&partnerID=40&md5=5783850669b5f036e5ef2c5dc888baa2	Article	Final		Scopus	2-s2.0-0022772771
Tran, N.H., Reinhard, M., Khan, E., Chen, H., Nguyen, V.T., Li, Y., Goh, S.G., Nguyen, Q.B., Saeidi, N., Gin, K.Y.-H.	7102198244; 7102724330; 7103122800; 56699014800; 36786943400; 37097697200; 55985553500; 24177964900; 57193724758; 7003481796	Emerging contaminants in wastewater, stormwater runoff, and surface water: Application as chemical markers for diffuse sources	2019	Science of the Total Environment	676			252	267	67	10.1016/j.scitotenv.2019.04.160	https://www.scopus.com/inward/record.url?eid=2-s2.0-85064761618&partnerID=40&md5=387ae343a81a1bb0974a3d0e2ea3f924	Article	Final		Scopus	2-s2.0-85064761618
Wang, Y., Li, Y., Hu, A., Rashid, A., Ashfaq, M., Wang, Y., Wang, H., Luo, H., Yu, C.-P., Sun, Q.	57044881200; 57233028200; 36621696100; 7102299647; 57223453248; 57191044097; 57210435095; 57197835277; 8297721400; 55728253900	Monitoring, mass balance and fate of pharmaceuticals and personal care products in seven wastewater treatment plants in Xiamen City, China	2018	Journal of Hazardous Materials	354			81	90	67	10.1016/j.jhazmat.2018.04.064	https://www.scopus.com/inward/record.url?eid=2-s2.0-85046787134&partnerID=40&md5=81310291255e514a0e099ea9ef096741	Article	Final	All Open Access, Bronze	Scopus	2-s2.0-85046787134
Ferguson, K.K., Meeker, J.D., Cantonwine, D.E., Mukherjee, B., Pace, G.G., Weller, D., McElrath, T.F.	47960986400; 7003970613; 18533896300; 7202760576; 55736190100; 57194416275; 7004021793	Environmental phenol associations with ultrasound and delivery measures of fetal growth	2018	Environment International	112			243	250	67	10.1016/j.envint.2017.12.011	https://www.scopus.com/inward/record.url?eid=2-s2.0-85039733195&partnerID=40&md5=3642c8b7e70c6fe2da80d6c8d6f4f511	Article	Final	All Open Access, Green	Scopus	2-s2.0-85039733195
Lee, H.-R., Hwang, K.-A., Nam, K.-H., Kim, H.-C., Choi, K.-C.	55113164200; 46961279100; 55750745700; 55981824800; 7403949681	Progression of breast cancer cells was enhanced by endocrine-disrupting chemicals, triclosan and octylphenol, via an estrogen receptor-dependent signaling pathway in cellular and mouse xenograft models	2014	Chemical Research in Toxicology	27	5		834	842	67	10.1021/tx5000156	https://www.scopus.com/inward/record.url?eid=2-s2.0-84901049638&partnerID=40&md5=7923467c5763040b27e2970d1f4026bd	Article	Final		Scopus	2-s2.0-84901049638
Miyagawa, S., Lange, A., Hirakawa, I., Tohyama, S., Ogino, Y., Mizutani, T., Kagami, Y., Kusano, T., Ihara, M., Tanaka, H., Tatarazako, N., Ohta, Y., Katsu, Y., Tyler, C.R., Iguchi, T.	56432243500; 16304471400; 54883176600; 56150675500; 7102645172; 7402911960; 35740671700; 37034339200; 56150782700; 7406600711; 6602387581; 55312464200; 13409735900; 7103198229; 55644193800	Differing species responsiveness of estrogenic contaminants in fish is conferred by the ligand binding domain of the estrogen receptor	2014	Environmental Science and Technology	48	9		5254	5263	67	10.1021/es5002659	https://www.scopus.com/inward/record.url?eid=2-s2.0-84899853274&partnerID=40&md5=e1a641ddb25b8c5aa35e6f85b5da4949	Article	Final		Scopus	2-s2.0-84899853274
Aryal, N., Reinhold, D.M.	57196021275; 15763771000	Phytoaccumulation of antimicrobials from biosolids: Impacts on environmental fate and relevance to human exposure	2011	Water Research	45	17		5545	5552	67	10.1016/j.watres.2011.08.027	https://www.scopus.com/inward/record.url?eid=2-s2.0-80053114131&partnerID=40&md5=489776339fab6a9eefd89094d4562510	Article	Final		Scopus	2-s2.0-80053114131
Benziger, D.P., Edelson, J.	55381380700; 7004912264	Absorption from the vagina	1983	Drug Metabolism Reviews	14	2		137	168	67	10.3109/03602538308991387	https://www.scopus.com/inward/record.url?eid=2-s2.0-0020679380&partnerID=40&md5=c7bd2b22323994003f1b884f46d5d7d4	Article	Final		Scopus	2-s2.0-0020679380
Lankester, J., Patel, C., Cullen, M.R., Ley, C., Parsonnet, J.	56040722900; 36098277500; 57204305049; 7005238684; 7005136877	Urinary triclosan is associated with elevated body mass index in NHANES	2013	PLoS ONE	8	11	e80057			66	10.1371/journal.pone.0080057	https://www.scopus.com/inward/record.url?eid=2-s2.0-84894274926&partnerID=40&md5=e1beb2a8e25f8b2c562ca3b7aafc8e44	Article	Final	All Open Access, Gold, Green	Scopus	2-s2.0-84894274926
Tamura, I., Kagota, K.-I., Yasuda, Y., Yoneda, S., Morita, J., Nakada, N., Kameda, Y., Kimura, K., Tatarazako, N., Yamamoto, H.	35238963500; 54581079300; 55311508600; 57196589509; 55312304800; 7003323624; 55311344500; 55311635500; 6602387581; 57202895474	Ecotoxicity and screening level ecotoxicological risk assessment of five antimicrobial agents: Triclosan, triclocarban, resorcinol, phenoxyethanol and p-thymol	2013	Journal of Applied Toxicology	33	11		1222	1229	66	10.1002/jat.2771	https://www.scopus.com/inward/record.url?eid=2-s2.0-84884702561&partnerID=40&md5=756296c77d7d90cd766fade8f647e29c	Article	Final		Scopus	2-s2.0-84884702561
Higgins, C.P., Paesani, Z.J., Abbott Chalew, T.E., Halden, R.U., Hundal, L.S.	8629429300; 35273372500; 36801300300; 6603585082; 6602978696	Persistence of triclocarban and triclosan in soils after land application of biosolids and bioaccumulation in Eisenia foetida	2011	Environmental Toxicology and Chemistry	30	3		556	563	66	10.1002/etc.416	https://www.scopus.com/inward/record.url?eid=2-s2.0-79551577291&partnerID=40&md5=5652971f5ee0bac563c26730f3f0289b	Article	Final	All Open Access, Green	Scopus	2-s2.0-79551577291
Waller, N.J., Kookana, R.S.	26535113900; 7004044324	Effect of triclosan on microbial activity in Australian soils	2009	Environmental Toxicology and Chemistry	28	1		65	70	66	10.1897/08-224.1	https://www.scopus.com/inward/record.url?eid=2-s2.0-65449131738&partnerID=40&md5=ee24ffc5ac445ce6cd05a8cd85f58398	Article	Final		Scopus	2-s2.0-65449131738
Kumar, V., Balomajumder, C., Roy, P.	57212901109; 35615087500; 35509207200	Disruption of LH-induced testosterone biosynthesis in testicular Leydig cells by triclosan: Probable mechanism of action	2008	Toxicology	250	2-3		124	131	66	10.1016/j.tox.2008.06.012	https://www.scopus.com/inward/record.url?eid=2-s2.0-49849095979&partnerID=40&md5=f6bd4c7086ef05596d03a2f5fe464751	Article	Final		Scopus	2-s2.0-49849095979
Allmyr, M., McLachlan, M.S., Sandborgh-Englund, G., Adolfsson-Erici, M.	14622292500; 7005745338; 55666428400; 6602922841	Determination of triclosan as its pentafluorobenzoyl ester in human plasma and milk using electron capture negative ionization mass spectrometry	2006	Analytical Chemistry	78	18		6542	6546	66	10.1021/ac060666x	https://www.scopus.com/inward/record.url?eid=2-s2.0-33748802031&partnerID=40&md5=99f4d0df65053ad3fa42fad8ccc1fd9d	Article	Final		Scopus	2-s2.0-33748802031
Chang, C., Yang, H., Mu, W., Cai, Y., Wang, L., Yang, L., Qin, H.	35301977300; 57200036059; 57220674967; 57208922267; 57208928937; 55733049900; 57209148544	In situ fabrication of bismuth oxyiodide (Bi7O9I3/Bi5O7I) n-n heterojunction for enhanced degradation of triclosan (TCS) under simulated solar light irradiation	2019	Applied Catalysis B: Environmental	254			647	658	65	10.1016/j.apcatb.2019.05.030	https://www.scopus.com/inward/record.url?eid=2-s2.0-85066125186&partnerID=40&md5=7282358d3802b9506dca09cb4fe054dd	Article	Final		Scopus	2-s2.0-85066125186
Zepon Tarpani, R.R., Azapagic, A.	55919626000; 54967174100	Life cycle environmental impacts of advanced wastewater treatment techniques for removal of pharmaceuticals and personal care products (PPCPs)	2018	Journal of Environmental Management	215			258	272	65	10.1016/j.jenvman.2018.03.047	https://www.scopus.com/inward/record.url?eid=2-s2.0-85044139471&partnerID=40&md5=6adcebb64c2ce8cfe42764388864008b	Article	Final	All Open Access, Green	Scopus	2-s2.0-85044139471
Smarr, M.M., Sundaram, R., Honda, M., Kannan, K., Buck Louis, G.M.	55584101000; 55182424500; 57191342023; 7101630491; 57193673391	Urinary concentrations of parabens and other antimicrobial chemicals and their association with couples’ fecundity	2017	Environmental Health Perspectives	125	4		730	736	65	10.1289/EHP189	https://www.scopus.com/inward/record.url?eid=2-s2.0-85016778018&partnerID=40&md5=1f579e865e61c6e9801646896c480ee1	Article	Final	All Open Access, Bronze, Green	Scopus	2-s2.0-85016778018
Song, J.Y., Bhadra, B.N., Jhung, S.H.	57191225825; 56982844300; 6701659467	Contribution of H-bond in adsorptive removal of pharmaceutical and personal care products from water using oxidized activated carbon	2017	Microporous and Mesoporous Materials	243			221	228	65	10.1016/j.micromeso.2017.02.024	https://www.scopus.com/inward/record.url?eid=2-s2.0-85013174171&partnerID=40&md5=97a13b10571152cfcbb95755e6af60e5	Article	Final		Scopus	2-s2.0-85013174171
Katsigiannis, A., Noutsopoulos, C., Mantziaras, J., Gioldasi, M.	22134950800; 6506253027; 56688537600; 55916507200	Removal of emerging pollutants through Granular Activated Carbon	2015	Chemical Engineering Journal	280			49	57	65	10.1016/j.cej.2015.05.109	https://www.scopus.com/inward/record.url?eid=2-s2.0-84931273496&partnerID=40&md5=974858a5946b5022d4e4cd2ba2c8bd31	Article	Final		Scopus	2-s2.0-84931273496
Ajao, C., Andersson, M.A., Teplova, V.V., Nagy, S., Gahmberg, C.G., Andersson, L.C., Hautaniemi, M., Kakasi, B., Roivainen, M., Salkinoja-Salonen, M.	56607264100; 57197096417; 7004832603; 16556076600; 7005887684; 35446790300; 36058947000; 55249960000; 7007018423; 7005913446	Mitochondrial toxicity of triclosan on mammalian cells	2015	Toxicology Reports	2			624	637	65	10.1016/j.toxrep.2015.03.012	https://www.scopus.com/inward/record.url?eid=2-s2.0-84928570958&partnerID=40&md5=f19123b6b0f5b57632bc19e1c9b3d0fc	Article	Final	All Open Access, Gold, Green	Scopus	2-s2.0-84928570958
Fritsch, E.B., Connon, R.E., Werner, I., Davies, R.E., Beggel, S., Feng, W., Pessah, I.N.	55347290300; 7801604421; 7005478884; 55601203900; 36558828600; 55250848800; 7004392952	Triclosan impairs swimming behavior and alters expression of excitation-contraction coupling proteins in fathead minnow (Pimephales promelas)	2013	Environmental Science and Technology	47	4		2008	2017	65	10.1021/es303790b	https://www.scopus.com/inward/record.url?eid=2-s2.0-84874040736&partnerID=40&md5=41bc168e40e977694a2ceda695efa2ca	Article	Final	All Open Access, Green	Scopus	2-s2.0-84874040736
Matozzo, V., Formenti, A., Donadello, G., Marin, M.G.	6603566172; 57225772323; 54794973700; 7202222119	A multi-biomarker approach to assess effects of Triclosan in the clam Ruditapesphilippinarum	2012	Marine Environmental Research	74			40	46	65	10.1016/j.marenvres.2011.12.002	https://www.scopus.com/inward/record.url?eid=2-s2.0-84855932680&partnerID=40&md5=c998fe44a570b5027b1b857084836b64	Article	Final		Scopus	2-s2.0-84855932680
Tamura, H., Ishimoto, Y., Fujikawa, T., Aoyama, H., Yoshikawa, H., Akamatsu, M.	7402216079; 7005375190; 57224611883; 7201935805; 7403289700; 7004976314	Structural basis for androgen receptor agonists and antagonists: Interaction of SPEED 98-listed chemicals and related compounds with the androgen receptor based on an in vitro reporter gene assay and 3D-QSAR	2006	Bioorganic and Medicinal Chemistry	14	21		7160	7174	65	10.1016/j.bmc.2006.06.064	https://www.scopus.com/inward/record.url?eid=2-s2.0-33748763282&partnerID=40&md5=fd467792d3adfc327a1b116364b27c82	Article	Final		Scopus	2-s2.0-33748763282
Marchetti, M.G., Kampf, G., Finzi, G., Salvatorelli, G.	57198207005; 7006532332; 7006972860; 7004201328	Evaluation of the bactericidal effect of five products for surgical hand disinfection according to prEN 12054 and prEN 12791	2003	Journal of Hospital Infection	54	1		63	67	65	10.1016/S0195-6701(03)00039-2	https://www.scopus.com/inward/record.url?eid=2-s2.0-0141834719&partnerID=40&md5=fa556c48d3c4a1a676ed11f8d63b6394	Article	Final		Scopus	2-s2.0-0141834719
Ashrap, P., Watkins, D.J., Calafat, A.M., Ye, X., Rosario, Z., Brown, P., Vélez-Vega, C.M., Alshawabkeh, A., Cordero, J.F., Meeker, J.D.	57194460174; 57201972534; 7005617310; 8902998000; 56676307100; 56745285900; 42162227400; 7003500581; 57208384016; 7003970613	Elevated concentrations of urinary triclocarban, phenol and paraben among pregnant women in Northern Puerto Rico: Predictors and trends	2018	Environment International	121			990	1002	64	10.1016/j.envint.2018.08.020	https://www.scopus.com/inward/record.url?eid=2-s2.0-85054440308&partnerID=40&md5=42277ac9373977536c3982d292024945	Article	Final	All Open Access, Hybrid Gold, Green	Scopus	2-s2.0-85054440308
Ho, J.C.H., Hsiao, C.D., Kawakami, K., Tse, W.K.F.	57077628600; 7202805488; 26643140800; 11438835100	Triclosan (TCS) exposure impairs lipid metabolism in zebrafish embryos	2016	Aquatic Toxicology	173			29	35	64	10.1016/j.aquatox.2016.01.001	https://www.scopus.com/inward/record.url?eid=2-s2.0-84955592933&partnerID=40&md5=37f6fa65b1e4e484bccf6cd1363e0dae	Article	Final		Scopus	2-s2.0-84955592933
Axelstad, M., Boberg, J., Vinggaard, A.M., Christiansen, S., Hass, U.	13003159500; 23003384800; 6701813758; 8575090400; 7003615434	Triclosan exposure reduces thyroxine levels in pregnant and lactating rat dams and in directly exposed offspring	2013	Food and Chemical Toxicology	59			534	540	64	10.1016/j.fct.2013.06.050	https://www.scopus.com/inward/record.url?eid=2-s2.0-84880754901&partnerID=40&md5=caaa5fc4ec1ca6be105866f5291de6ff	Article	Final		Scopus	2-s2.0-84880754901
Edgeworth, J.D.	6601958554	Has decolonization played a central role in the decline in UK methicillin-resistant Staphylococcus aureus transmission? A focus on evidence from intensive care	2011	Journal of Antimicrobial Chemotherapy	66	SUPPL. 2	dkq325	ii41	ii47	64	10.1093/jac/dkq325	https://www.scopus.com/inward/record.url?eid=2-s2.0-79952579914&partnerID=40&md5=5dc26f88a73c6b7e6992dfae8db42997	Article	Final	All Open Access, Bronze, Green	Scopus	2-s2.0-79952579914
Wickramasinghe, S.R., Inglis, K.A., Urch, J.E., Müller, S., Van Aalten, D.M.F., Fairlamb, A.H.	57213473422; 11439589200; 6504291320; 25223535200; 7004711938; 7005140506	Kinetic, inhibition and structural studies on 3-oxoacyl-ACP reductase from Plasmodium falciparum, a key enzyme in fatty acid biosynthesis	2006	Biochemical Journal	393	2		447	457	64	10.1042/BJ20050832	https://www.scopus.com/inward/record.url?eid=2-s2.0-30744471157&partnerID=40&md5=57d1a63c09d3d29a72083d7b5b711751	Article	Final	All Open Access, Green	Scopus	2-s2.0-30744471157
Liu, N., Jin, X., Feng, C., Wang, Z., Wu, F., Johnson, A.C., Xiao, H., Hollert, H., Giesy, J.P.	57169300000; 57214086321; 21742704800; 55858375700; 7403465569; 7410013329; 55653488200; 6701325288; 35459135300	Ecological risk assessment of fifty pharmaceuticals and personal care products (PPCPs) in Chinese surface waters: A proposed multiple-level system	2020	Environment International	136		105454			63	10.1016/j.envint.2019.105454	https://www.scopus.com/inward/record.url?eid=2-s2.0-85078847385&partnerID=40&md5=111f845d2843f873fc3c718ed0432d29	Article	Final	All Open Access, Gold, Green	Scopus	2-s2.0-85078847385
Johnson, A.C., Donnachie, R.L., Sumpter, J.P., Jürgens, M.D., Moeckel, C., Pereira, M.G.	7410013329; 55982444800; 7005149055; 7003264788; 14424272300; 7401842714	An alternative approach to risk rank chemicals on the threat they pose to the aquatic environment	2017	Science of the Total Environment	599-600			1372	1381	63	10.1016/j.scitotenv.2017.05.039	https://www.scopus.com/inward/record.url?eid=2-s2.0-85019442107&partnerID=40&md5=36b414ce6b38ee8f55afbddbef83aea1	Article	Final	All Open Access, Hybrid Gold, Green	Scopus	2-s2.0-85019442107
Di Paolo, C., Ottermanns, R., Keiter, S., Ait-Aissa, S., Bluhm, K., Brack, W., Breitholtz, M., Buchinger, S., Carere, M., Chalon, C., Cousin, X., Dulio, V., Escher, B.I., Hamers, T., Hilscherová, K., Jarque, S., Jonas, A., Maillot-Marechal, E., Marneffe, Y., Nguyen, M.T., Pandard, P., Schifferli, A., Schulze, T., Seidensticker, S., Seiler, T.-B., Tang, J., van der Oost, R., Vermeirssen, E., Zounk…	37025753600; 35786498100; 8759057700; 6602407841; 35278051900; 6603688969; 6603427681; 16678408300; 25649194900; 15062351900; 6603697199; 25926338500; 7004109635; 6602295721; 6603438103; 6508346779; 56182915400; 26644109700; 6507396406; 56222384900; 6507913433; 6506388261; 23470791500; 57190879622; 9247915100; 24333026100; 6602086156; 6602455154; 22837352400; 57190884367; 6701325288	Bioassay battery interlaboratory investigation of emerging contaminants in spiked water extracts – Towards the implementation of bioanalytical monitoring tools in water quality assessment and monitoring	2016	Water Research	104			473	484	63	10.1016/j.watres.2016.08.018	https://www.scopus.com/inward/record.url?eid=2-s2.0-84983806043&partnerID=40&md5=76aae3f566260f438f1cfd892d5a61aa	Article	Final	All Open Access, Green	Scopus	2-s2.0-84983806043
Chen, X., Hou, D., Wang, L., Zhang, Q., Zou, J., Sun, G.	56105990300; 56105501100; 35235632600; 57211375999; 56903467200; 35293930300	Antibacterial Surgical Silk Sutures Using a High-Performance Slow-Release Carrier Coating System	2015	ACS Applied Materials and Interfaces	7	40		22394	22403	63	10.1021/acsami.5b06239	https://www.scopus.com/inward/record.url?eid=2-s2.0-84944342510&partnerID=40&md5=5e925fb8ae6f932a0c1a8768fff24e06	Article	Final		Scopus	2-s2.0-84944342510
Atar, N., Eren, T., Yola, M.L., Wang, S.	16506395400; 55939578500; 37019046500; 7410345755	A sensitive molecular imprinted surface plasmon resonance nanosensor for selective determination of trace triclosan in wastewater	2015	Sensors and Actuators, B: Chemical	216			638	644	63	10.1016/j.snb.2015.04.076	https://www.scopus.com/inward/record.url?eid=2-s2.0-84929340838&partnerID=40&md5=ab4d8ba0d749bf2c8520caaf2555982f	Article	Final		Scopus	2-s2.0-84929340838
Hannas, B.R., Wang, Y.H., Thomson, S., Kwon, G., Li, H., LeBlanc, G.A.	35388566300; 15137236300; 36466997100; 35185194000; 55707707500; 7101691772	Regulation and dysregulation of vitellogenin mRNA accumulation in daphnids (Daphnia magna)	2011	Aquatic Toxicology	101	2		351	357	63	10.1016/j.aquatox.2010.11.006	https://www.scopus.com/inward/record.url?eid=2-s2.0-78649957180&partnerID=40&md5=2358c06b89500163f940799bb3a6b290	Article	Final	All Open Access, Green	Scopus	2-s2.0-78649957180
Lyndall, J., Fuchsman, P., Bock, M., Barber, T., Lauren, D., Leigh, K., Perruchon, E., Capdeviellek, M.	36175767100; 6603542235; 36175360300; 7102704223; 7003321405; 15136037600; 36176070100; 37011908100	Probabilistic risk evaluation for triclosan in surface water, sediments, and aquatic biota tissues	2010	Integrated Environmental Assessment and Management	6	3		419	440	63	10.1897/ieam-2009-072.1	https://www.scopus.com/inward/record.url?eid=2-s2.0-77954715615&partnerID=40&md5=b2e01698914e19b46e6ba90c6d04a55a	Article	Final		Scopus	2-s2.0-77954715615
Nassef, M., Kim, S.G., Seki, M., Kang, I.J., Hano, T., Shimasaki, Y., Oshima, Y.	35096570700; 21739949200; 7402040217; 55665946800; 7006389747; 7003344470; 7201844524	In ovo nanoinjection of triclosan, diclofenac and carbamazepine affects embryonic development of medaka fish (Oryzias latipes)	2010	Chemosphere	79	9		966	973	63	10.1016/j.chemosphere.2010.02.002	https://www.scopus.com/inward/record.url?eid=2-s2.0-77950866871&partnerID=40&md5=40a9b577da2fd904dfb0af7bfa5f1578	Article	Final		Scopus	2-s2.0-77950866871
Townson, S., Tagboto, S., McGarry, H.F., Egerton, G.L., Taylor, M.J.	35564893600; 6602339564; 6507842696; 6602411089; 7406238891	Onchocerca parasites and Wolbachia endosymbionts: Evaluation of a spectrum of antibiotic types for activity against Onchocerca gutturosa in vitro	2006	Filaria Journal	5		4			63	10.1186/1475-2883-5-4	https://www.scopus.com/inward/record.url?eid=2-s2.0-33646887556&partnerID=40&md5=74bbed5681f3a1c5e2954b024a56dac8	Article	Final	All Open Access, Hybrid Gold, Green	Scopus	2-s2.0-33646887556
Cummins, D.	7005385870	Zinc citrate/Triclosan: a new anti‐plaque system for the control of plaque and the prevention of gingivitis: short‐term clinical and mode of action studies	1991	Journal of Clinical Periodontology	18	6		455	461	63	10.1111/j.1600-051X.1991.tb02316.x	https://www.scopus.com/inward/record.url?eid=2-s2.0-0025910735&partnerID=40&md5=2ad14f5e53eef14e2240c977e2d7948c	Article	Final		Scopus	2-s2.0-0025910735
Marsh, P.D.	24526067200	Dentifrices containing new agents for the control of plaque and gingivitis: microbiological aspects	1991	Journal of Clinical Periodontology	18	6		462	467	63	10.1111/j.1600-051X.1991.tb02317.x	https://www.scopus.com/inward/record.url?eid=2-s2.0-0025891821&partnerID=40&md5=d1d58180336d5a3ab5161214ec7bf868	Article	Final		Scopus	2-s2.0-0025891821
Scinicariello, F., Buser, M.C.	55921599800; 55877667000	Serum testosterone concentrations and urinary bisphenol a, benzophenone-3, triclosan, and paraben levels in male and female children and adolescents: NHANES 2011–2012	2016	Environmental Health Perspectives	124	12		1898	1904	62	10.1289/EHP150	https://www.scopus.com/inward/record.url?eid=2-s2.0-85002764211&partnerID=40&md5=b357de28e9b7d815f068d6f38aaeeccb	Article	Final	All Open Access, Bronze, Green	Scopus	2-s2.0-85002764211
de Sousa, D.N.R., Mozeto, A.A., Carneiro, R.L., Fadini, P.S.	56087735400; 6701630002; 16644880100; 6507370987	Electrical conductivity and emerging contaminant as markers of surface freshwater contamination by wastewater	2014	Science of the Total Environment	484	1		19	26	62	10.1016/j.scitotenv.2014.02.135	https://www.scopus.com/inward/record.url?eid=2-s2.0-84897045843&partnerID=40&md5=49cdf681b6b7fa6b00103d5b9e4653bf	Article	Final		Scopus	2-s2.0-84897045843
Subedi, B., Mottaleb, M.A., Chambliss, C.K., Usenko, S.	54414920400; 6701577511; 7003983340; 8710467200	Simultaneous analysis of select pharmaceuticals and personal care products in fish tissue using pressurized liquid extraction combined with silica gel cleanup	2011	Journal of Chromatography A	1218	37		6278	6284	62	10.1016/j.chroma.2011.07.031	https://www.scopus.com/inward/record.url?eid=2-s2.0-80051911727&partnerID=40&md5=be2b736e97cf18d3ef0715cbb9845e02	Article	Final		Scopus	2-s2.0-80051911727
Speck-Planche, A., Scotti, M.T., de Paulo-Emerenciano, V.	36554954100; 14825626700; 6604024388	Current pharmaceutical design of antituberculosis drugs: Future perspectives	2010	Current Pharmaceutical Design	16	24		2656	2665	62	10.2174/138161210792389289	https://www.scopus.com/inward/record.url?eid=2-s2.0-77957941198&partnerID=40&md5=c55970bd40806ae86e1e102da94fc594	Article	Final		Scopus	2-s2.0-77957941198
Azzouz, A., Souhail, B., Ballesteros, E.	35738431100; 6506994174; 56264512100	Continuous solid-phase extraction and gas chromatography-mass spectrometry determination of pharmaceuticals and hormones in water samples	2010	Journal of Chromatography A	1217	17		2956	2963	62	10.1016/j.chroma.2010.02.069	https://www.scopus.com/inward/record.url?eid=2-s2.0-77953724737&partnerID=40&md5=af019eef647518ea1c79305e2799cb4d	Article	Final		Scopus	2-s2.0-77953724737
Queckenberg, C., Meins, J., Wachall, B., Doroshyenko, O., Tomalik-Scharte, D., Bastian, B., Abdel-Tawab, M., Fuhr, U.	14523410700; 6603293029; 6506751965; 8509029700; 8259140300; 7005685007; 6603203003; 56243453000	Absorption, pharmacokinetics, and safety of triclosan after dermal administration	2010	Antimicrobial Agents and Chemotherapy	54	1		570	572	62	10.1128/AAC.00615-09	https://www.scopus.com/inward/record.url?eid=2-s2.0-73849089014&partnerID=40&md5=d6b8e73cd000096d142d1a6a866830f2	Article	Final	All Open Access, Bronze, Green	Scopus	2-s2.0-73849089014
Chiappetta, D.A., Degrossi, J., Teves, S., D'Aquino, M., Bregni, C., Sosnik, A.	55890257100; 6507500784; 6507270384; 7005618253; 7003792544; 6603305209	Triclosan-loaded poloxamine micelles for enhanced topical antibacterial activity against biofilm	2008	European Journal of Pharmaceutics and Biopharmaceutics	69	2		535	545	62	10.1016/j.ejpb.2007.11.021	https://www.scopus.com/inward/record.url?eid=2-s2.0-43249093463&partnerID=40&md5=716bf9a93c970a0034d8fda2964beefe	Article	Final		Scopus	2-s2.0-43249093463
Wara-aswapati, N., Krongnawakul, D., Jiraviboon, D., Adulyanon, S., Karimbux, N., Pitiphat, W.	6603549251; 16637599100; 16636871200; 6506906760; 6701851349; 6701718643	The effect of a new toothpaste containing potassium nitrate and triclosan on gingival health, plaque formation and dentine hypersensitivity	2005	Journal of Clinical Periodontology	32	1		53	58	62	10.1111/j.1600-051X.2004.00631.x	https://www.scopus.com/inward/record.url?eid=2-s2.0-13244259352&partnerID=40&md5=86e620b54298ab8237c04960091a86fd	Article	Final		Scopus	2-s2.0-13244259352
McBain, A.J., Bartolo, R.G., Catrenich, C.E., Charbonneau, D., Ledder, R.G., Price, B.B., Gilbert, P.	7003343482; 7004507488; 6602074542; 7003694588; 6508270110; 7201560331; 55897749000	Exposure of sink drain microcosms to triclosan: Population dynamics and antimicrobial susceptibility	2003	Applied and Environmental Microbiology	69	9		5433	5442	62	10.1128/AEM.69.9.5433-5442.2003	https://www.scopus.com/inward/record.url?eid=2-s2.0-0141705415&partnerID=40&md5=32bb50101c8f4e085696e699f480fb73	Article	Final	All Open Access, Bronze, Green	Scopus	2-s2.0-0141705415
Praveena, S.M., Shaifuddin, S.N.M., Sukiman, S., Nasir, F.A.M., Hanafi, Z., Kamarudin, N., Ismail, T.H.T., Aris, A.Z.	55894884600; 57189730654; 57202420012; 57202418776; 57202420038; 54888690400; 57196709555; 22133247800	Pharmaceuticals residues in selected tropical surface water bodies from Selangor (Malaysia): Occurrence and potential risk assessments	2018	Science of the Total Environment	642			230	240	61	10.1016/j.scitotenv.2018.06.058	https://www.scopus.com/inward/record.url?eid=2-s2.0-85048300878&partnerID=40&md5=338a2fd5d5ec9850ca9803334ee3918e	Article	Final	All Open Access, Green	Scopus	2-s2.0-85048300878
Yang, H., Wang, W., Romano, K.A., Gu, M., Sanidad, K.Z., Kim, D., Yang, J., Schmidt, B., Panigrahy, D., Pei, R., Martin, D.A., Ilker Ozay, E., Wang, Y., Song, M., Bolling, B.W., Xiao, H., Minter, L.M., Yang, G.-Y., Liu, Z., Rey, F.E., Zhang, G.	36168874400; 56320929200; 56658610600; 57193484090; 57189364009; 55742888900; 56970046500; 7402828786; 6602558300; 55799665300; 55989426600; 57194050302; 57202051528; 55906705400; 6603347824; 57194125125; 6602785903; 35735740200; 55714470000; 7102099311; 55738997500	A common antimicrobial additive increases colonic inflammation and colitis-associated colon tumorigenesis in mice	2018	Science Translational Medicine	10	443	eaan4116			61	10.1126/scitranslmed.aan4116	https://www.scopus.com/inward/record.url?eid=2-s2.0-85047781867&partnerID=40&md5=5993d042e6472fb1ce1baed61daf3417	Article	Final	All Open Access, Green	Scopus	2-s2.0-85047781867
Wu, Y., Beland, F.A., Fang, J.-L.	56166941300; 7102541019; 7402966587	Effect of triclosan, triclocarban, 2,2',4,4'-tetrabromodiphenyl ether, and bisphenol A on the iodide uptake, thyroid peroxidase activity, and expression of genes involved in thyroid hormone synthesis	2016	Toxicology in Vitro	32			310	319	61	10.1016/j.tiv.2016.01.014	https://www.scopus.com/inward/record.url?eid=2-s2.0-84957559064&partnerID=40&md5=12997e4de28c0bd1745a77cdad07e74f	Article	Final	All Open Access, Bronze	Scopus	2-s2.0-84957559064
Pycke, B.F.G., Roll, I.B., Brownawell, B.J., Kinney, C.A., Furlong, E.T., Kolpin, D.W., Halden, R.U.	23976536500; 56275375200; 7004447125; 7005449334; 7005753720; 7004235870; 6603585082	Transformation products and human metabolites of triclocarban and triclosan in sewage sludge across the United States	2014	Environmental Science and Technology	48	14		7881	7890	61	10.1021/es5006362	https://www.scopus.com/inward/record.url?eid=2-s2.0-84904413662&partnerID=40&md5=39108a2ae9ca618dca9e51628be3352d	Article	Final	All Open Access, Bronze, Green	Scopus	2-s2.0-84904413662
Balagopal, S., Arjunkumar, R.	55987114800; 55988020700	Chlorhexidine: The gold standard antiplaque agent	2013	Journal of Pharmaceutical Sciences and Research	5	12		270	274	61		https://www.scopus.com/inward/record.url?eid=2-s2.0-84891703472&partnerID=40&md5=b73ea1769e32cf586536e7a1c69875c5	Article	Final		Scopus	2-s2.0-84891703472
Zhou, S., Shao, Y., Gao, N., Deng, J., Tan, C.	54961532900; 36656356200; 7102428925; 55256642600; 55216727700	Equilibrium, Kinetic, and Thermodynamic Studies on the Adsorption of Triclosan onto Multi-Walled Carbon Nanotubes	2013	Clean - Soil, Air, Water	41	6		539	547	61	10.1002/clen.201200082	https://www.scopus.com/inward/record.url?eid=2-s2.0-84878662393&partnerID=40&md5=bad7a2bbfa1a912b057e31c8fe5340ff	Article	Final		Scopus	2-s2.0-84878662393
Wu, Q., Shi, H., Adams, C.D., Timmons, T., Ma, Y.	55642386100; 7402623518; 7402376395; 8311408300; 7404700182	Oxidative removal of selected endocrine-disruptors and pharmaceuticals in drinking water treatment systems, and identification of degradation products of triclosan	2012	Science of the Total Environment	439			18	25	61	10.1016/j.scitotenv.2012.08.090	https://www.scopus.com/inward/record.url?eid=2-s2.0-84867080125&partnerID=40&md5=72f77329a5db45f87851c5818ba218fe	Article	Final		Scopus	2-s2.0-84867080125
Li, Y., Kumar, K.N., Dabkowski, J.M., Corrigan, M., Scott, R.W., Nüsslein, K., Tew, G.N.	36079751100; 35337076400; 25651605600; 55345215400; 55466055300; 6505848949; 7003916402	New bactericidal surgical suture coating	2012	Langmuir	28	33		12134	12139	61	10.1021/la302732w	https://www.scopus.com/inward/record.url?eid=2-s2.0-84865499198&partnerID=40&md5=9d1353f50ed5c784417d46e3b939a58e	Article	Final		Scopus	2-s2.0-84865499198
Schultz, M.M., Bartell, S.E., Schoenfuss, H.L.	7202779579; 57213677814; 7801452174	Effects of triclosan and triclocarban, two ubiquitous environmental contaminants, on anatomy, physiology, and behavior of the fathead minnow (Pimephales promelas)	2012	Archives of Environmental Contamination and Toxicology	63	1		114	124	61	10.1007/s00244-011-9748-x	https://www.scopus.com/inward/record.url?eid=2-s2.0-84865799954&partnerID=40&md5=d2ef734a3a914634b0ae03bd8617fdd2	Article	Final		Scopus	2-s2.0-84865799954
Waiser, M.J., Humphries, D., Tumber, V., Holm, J.	6603578059; 51565729400; 6506728277; 37101541500	Effluent-dominated streams. Part 2: Presence and possible effects of pharmaceuticals and personal care products in Wascana Creek, Saskatchewan, Canada	2011	Environmental Toxicology and Chemistry	30	2		508	519	61	10.1002/etc.398	https://www.scopus.com/inward/record.url?eid=2-s2.0-78651376536&partnerID=40&md5=16554df0abaf03400a385d54937015c0	Article	Final		Scopus	2-s2.0-78651376536
Heidler, J., Halden, R.U.	13907582600; 6603585082	Fate of organohalogens in US wastewater treatment plants and estimated chemical releases to soils nationwide from biosolids recycling	2009	Journal of Environmental Monitoring	11	12		2207	2215	61	10.1039/b914324f	https://www.scopus.com/inward/record.url?eid=2-s2.0-71849090559&partnerID=40&md5=c0188fdfef51974822511638ca41df06	Article	Final	All Open Access, Green	Scopus	2-s2.0-71849090559
Lawrence, J.R., Zhu, B., Swerhone, G.D.W., Roy, J., Wassenaar, L.I., Topp, E., Korber, D.R.	55251931700; 7401683031; 6603099995; 36730213700; 7003470434; 7006149139; 7004492601	Comparative microscale analysis of the effects of triclosan and triclocarban on the structure and function of river biofilm communities	2009	Science of the Total Environment	407	10		3307	3316	61	10.1016/j.scitotenv.2009.01.060	https://www.scopus.com/inward/record.url?eid=2-s2.0-62749205005&partnerID=40&md5=a9fad12fa4c93ece4ee7adb6fa1c46be	Article	Final		Scopus	2-s2.0-62749205005
Wong-Wah-Chung, P., Rafqah, S., Voyard, G., Sarakha, M.	6507045076; 13408756000; 20434917300; 6603856071	Photochemical behaviour of triclosan in aqueous solutions: Kinetic and analytical studies	2007	Journal of Photochemistry and Photobiology A: Chemistry	191	2-3		201	208	61	10.1016/j.jphotochem.2007.04.024	https://www.scopus.com/inward/record.url?eid=2-s2.0-34548251430&partnerID=40&md5=e55a9df02b4fbf0ff51c628b03e2ef27	Article	Final		Scopus	2-s2.0-34548251430
Feng, Y., Zhang, P., Zhang, Z., Shi, J., Jiao, Z., Shao, B.	56300457300; 57192231214; 57206281576; 55491912500; 55192533400; 8712044800	Endocrine disrupting effects of triclosan on the placenta in pregnant rats	2016	PLoS ONE	11	5	e0154758			60	10.1371/journal.pone.0154758	https://www.scopus.com/inward/record.url?eid=2-s2.0-84993970907&partnerID=40&md5=16450c3c69d3da17e6732575bf627059	Article	Final	All Open Access, Gold, Green	Scopus	2-s2.0-84993970907
Brandl, F., Bertrand, N., Lima, E.M., Langer, R.	23395681600; 57200169943; 7103348341; 7402409226	Nanoparticles with photoinduced precipitation for the extraction of pollutants from water and soil	2015	Nature Communications	6		7765			60	10.1038/ncomms8765	https://www.scopus.com/inward/record.url?eid=2-s2.0-84937687208&partnerID=40&md5=14d56062a510d8dd91e9940273b419c8	Article	Final	All Open Access, Gold, Green	Scopus	2-s2.0-84937687208
Yang, G.C.C., Yen, C.-H., Wang, C.-L.	9741574000; 55504945900; 56060792000	Monitoring and removal of residual phthalate esters and pharmaceuticals in the drinking water of Kaohsiung City, Taiwan	2014	Journal of Hazardous Materials	277			53	61	60	10.1016/j.jhazmat.2014.03.005	https://www.scopus.com/inward/record.url?eid=2-s2.0-84903785213&partnerID=40&md5=9a3ba212d30c3ed8a48e11423fb2ff06	Article	Final		Scopus	2-s2.0-84903785213
Fagin, D.	23481955300	Toxicology: The learning curve	2012	Nature	490	7421		462	465	60	10.1038/490462a	https://www.scopus.com/inward/record.url?eid=2-s2.0-84867835034&partnerID=40&md5=f47bd9f7f95666016158b10fea9ed42b	Article	Final	All Open Access, Bronze	Scopus	2-s2.0-84867835034
Starr, J.	7101906583	Clostridium difficile associated diarrhoea: Diagnosis and treatment	2005	BMJ	331	7515		498		60	10.1136/bmj.331.7515.498	https://www.scopus.com/inward/record.url?eid=2-s2.0-24344486498&partnerID=40&md5=42185c4f59b0ef21cad2f7c1fe757900	Article	Final	All Open Access, Green	Scopus	2-s2.0-24344486498
Li, Y., Li, M., Li, Z., Yang, L., Liu, X.	57192912042; 35215759900; 57110969600; 57209075831; 56102905600	Effects of particle size and solution chemistry on Triclosan sorption on polystyrene microplastic	2019	Chemosphere	231			308	314	59	10.1016/j.chemosphere.2019.05.116	https://www.scopus.com/inward/record.url?eid=2-s2.0-85066437359&partnerID=40&md5=73d3e2f9e8eab04d0cce76e91e76ee3a	Article	Final		Scopus	2-s2.0-85066437359
Lassen, T.H., Frederiksen, H., Kyhl, H.B., Swan, S.H., Main, K.M., Andersson, A.-M., Lind, D.V., Husby, S., Wohlfahrt-Veje, C., Skakkebæk, N.E., Jensen, T.K.	35790128900; 8254416100; 55770159100; 35337914600; 7007048221; 7202967700; 57190061006; 7004877853; 28867534500; 7102712220; 7401539579	Prenatal triclosan exposure and anthropometric measures including anogenital distance in Danish infants	2016	Environmental Health Perspectives	124	8		1261	1268	59	10.1289/ehp.1409637	https://www.scopus.com/inward/record.url?eid=2-s2.0-84980315376&partnerID=40&md5=82d6cf5263a9559e9b3168c1164d6262	Article	Final	All Open Access, Bronze, Green	Scopus	2-s2.0-84980315376
Kuzmanović, M., López-Doval, J.C., De Castro-Català, N., Guasch, H., Petrović, M., Muñoz, I., Ginebreda, A., Barceló, D.	55770661800; 14058319100; 55322244300; 6701477629; 57216101383; 7005291835; 6602278455; 36013249500	Ecotoxicological risk assessment of chemical pollution in four Iberian river basins and its relationship with the aquatic macroinvertebrate community status	2016	Science of the Total Environment	540			324	333	59	10.1016/j.scitotenv.2015.06.112	https://www.scopus.com/inward/record.url?eid=2-s2.0-84945453654&partnerID=40&md5=cdf386f41afe87ff81b509c78e70e30c	Article	Final	All Open Access, Hybrid Gold, Green	Scopus	2-s2.0-84945453654
Celano, R., Piccinelli, A.L., Campone, L., Rastrelli, L.	53866057200; 6603964496; 24066123300; 7003864538	Ultra-preconcentration and determination of selected pharmaceutical and personal care products in different water matrices by solid-phase extraction combined with dispersive liquid-liquid microextraction prior to ultra high pressure liquid chromatography tandem mass spectrometry analysis	2014	Journal of Chromatography A	1355			26	35	59	10.1016/j.chroma.2014.06.009	https://www.scopus.com/inward/record.url?eid=2-s2.0-84904328214&partnerID=40&md5=1bd0fe2c7c0b7949f81f670a6503c4bc	Article	Final		Scopus	2-s2.0-84904328214
Obermeier, A., Schneider, J., Wehner, S., Matl, F.D., Schieker, M., Von Eisenhart-Rothe, R., Stemberger, A., Burgkart, R.	57194321679; 57203556327; 56241898000; 24335892800; 8697780900; 6603432256; 7006102086; 7004926502	Novel high efficient coatings for anti-microbial surgical sutures using chlorhexidine in fatty acid slow-release carrier systems	2014	PLoS ONE	9	7	e101426			59	10.1371/journal.pone.0101426	https://www.scopus.com/inward/record.url?eid=2-s2.0-84903647769&partnerID=40&md5=1f7d9efa444a6d291205eda39ae901e1	Article	Final	All Open Access, Gold, Green	Scopus	2-s2.0-84903647769
Cury, J.A., Tenuta, L.M.A.	7006668715; 8388378000	Evidence-based recommendation on toothpaste use	2014	Brazilian Oral Research	28	SPECIALISSUE		1	7	59	10.1590/S1806-83242014.50000001	https://www.scopus.com/inward/record.url?eid=2-s2.0-84897988736&partnerID=40&md5=e4dc92c2431c5121f53c80abcb80f38d	Article	Final	All Open Access, Gold, Green	Scopus	2-s2.0-84897988736
Riva, C., Cristoni, S., Binelli, A.	23036922500; 6602723929; 6602197863	Effects of triclosan in the freshwater mussel Dreissena polymorpha: A proteomic investigation	2012	Aquatic Toxicology	118-119			62	71	59	10.1016/j.aquatox.2012.03.013	https://www.scopus.com/inward/record.url?eid=2-s2.0-84860532373&partnerID=40&md5=113a8366da4962f930db4fba4a215768	Article	Final		Scopus	2-s2.0-84860532373
Orhan, M., Kut, D., Gunesoglu, C.	35307795300; 55027507400; 8299162200	Use of triclosan as antibacterial agent in textiles	2007	Indian Journal of Fibre and Textile Research	32	1		114	118	59		https://www.scopus.com/inward/record.url?eid=2-s2.0-34247637195&partnerID=40&md5=6bb45b3749f0f7394c21156c3d529910	Article	Final		Scopus	2-s2.0-34247637195
Carvalho, M.D., Tabchoury, C.M., Cury, J.A., Toledo, S., Nogueira-Filho, G.R.	12243104200; 6601964582; 7006668715; 57194471625; 6602179251	Impact of mouthrinses on morning bad breath in healthy subjects	2004	Journal of Clinical Periodontology	31	2		85	90	59	10.1111/j.0303-6979.2004.00452.x	https://www.scopus.com/inward/record.url?eid=2-s2.0-1642586855&partnerID=40&md5=2eb18246c96be4132d8de8b7a98e5e76	Article	Final		Scopus	2-s2.0-1642586855
Von Woedtke, T., Schlüter, B., Pflegel, P., Lindequist, U., Jülich, W.-D.	55946455100; 7004910606; 7006706287; 55095777600; 7003611618	Aspects of the antimicrobial efficacy of grapefruit seed extract and its relation to preservative substances contained	1999	Pharmazie	54	6		452	456	59		https://www.scopus.com/inward/record.url?eid=2-s2.0-0345085581&partnerID=40&md5=ba3d1a65bec17649d2f5ccab96cc8194	Article	Final		Scopus	2-s2.0-0345085581
Tulp, M.T.M., Sundström, G., Martron, L.B.J.M., Hutzinger, O.	24544151100; 7006833227; 6508349650; 7004999955	Metabolism of chlorodiphenyl ethers and irgasan® DP 300	1979	Xenobiotica	9	2		65	77	59	10.3109/00498257909038708	https://www.scopus.com/inward/record.url?eid=2-s2.0-0018410839&partnerID=40&md5=0eb638f82597e1bb7e978d0bca298516	Article	Final		Scopus	2-s2.0-0018410839
Cao, B., Xiao, F., Xing, D., Hu, X.	57203686085; 57203690841; 7202672202; 55496191700	Polyprodrug Antimicrobials: Remarkable Membrane Damage and Concurrent Drug Release to Combat Antibiotic Resistance of Methicillin-Resistant Staphylococcus aureus	2018	Small	14	41	2000000			58	10.1002/smll.201802008	https://www.scopus.com/inward/record.url?eid=2-s2.0-85052622187&partnerID=40&md5=29c84802e7f39d933554a7f3377832e4	Article	Final		Scopus	2-s2.0-85052622187
Aker, A.M., Johns, L., McElrath, T.F., Cantonwine, D.E., Mukherjee, B., Meeker, J.D.	57190249585; 56538053300; 7004021793; 18533896300; 7202760576; 7003970613	Associations between maternal phenol and paraben urinary biomarkers and maternal hormones during pregnancy: A repeated measures study	2018	Environment International	113			341	349	58	10.1016/j.envint.2018.01.006	https://www.scopus.com/inward/record.url?eid=2-s2.0-85040644708&partnerID=40&md5=11a15fbaabe65383f03636a613e01f32	Article	Final	All Open Access, Green	Scopus	2-s2.0-85040644708
Wang, Y., Ma, J., Zhu, J., Ye, N., Zhang, X., Huang, H.	56331537100; 57089317500; 56505805000; 57089916400; 57091016500; 21735080100	Multi-walled carbon nanotubes with selected properties for dynamic filtration of pharmaceuticals and personal care products	2016	Water Research	92			104	112	58	10.1016/j.watres.2016.01.038	https://www.scopus.com/inward/record.url?eid=2-s2.0-84956669531&partnerID=40&md5=0b0aa51397d8728808b38ac605e8fdc0	Article	Final		Scopus	2-s2.0-84956669531
Durán-Álvarez, J.C., Prado, B., González, D., Sánchez, Y., Jiménez-Cisneros, B.	26030313500; 56000846200; 6603760891; 56111765500; 56013582500	Environmental fate of naproxen, carbamazepine and triclosan in wastewater, surface water and wastewater irrigated soil - Results of laboratory scale experiments	2015	Science of the Total Environment	538			350	362	58	10.1016/j.scitotenv.2015.08.028	https://www.scopus.com/inward/record.url?eid=2-s2.0-84939804284&partnerID=40&md5=dc71e00c3d99e32202fea44091e92b88	Article	Final		Scopus	2-s2.0-84939804284
Arbuckle, T.E., Weiss, L., Fisher, M., Hauser, R., Dumas, P., Bérubé, R., Neisa, A., LeBlanc, A., Lang, C., Ayotte, P., Walker, M., Feeley, M., Koniecki, D., Tawagi, G.	7004047475; 56465377900; 7403500364; 55499639100; 36847643800; 23977584900; 16432453900; 36907308400; 56465389000; 57203071849; 7403869005; 7006334897; 8785508600; 6505802773	Maternal and infant exposure to environmental phenols as measured in multiple biological matrices	2015	Science of the Total Environment	508			575	584	58	10.1016/j.scitotenv.2014.10.107	https://www.scopus.com/inward/record.url?eid=2-s2.0-84920158815&partnerID=40&md5=1548800c511efff75be82cb654d9040e	Article	Final	All Open Access, Hybrid Gold	Scopus	2-s2.0-84920158815
Cortez, F.S., Seabra Pereira, C.D., Santos, A.R., Cesar, A., Choueri, R.B., Martini, G.D.A., Bohrer-Morel, M.B.	6602379701; 9335119600; 24077235900; 7004347097; 26633445600; 57214430702; 55220173300	Biological effects of environmentally relevant concentrations of the pharmaceutical Triclosan in the marine mussel Perna perna (Linnaeus, 1758)	2012	Environmental Pollution	168			145	150	58	10.1016/j.envpol.2012.04.024	https://www.scopus.com/inward/record.url?eid=2-s2.0-84861156446&partnerID=40&md5=98e4f8a5dfc13b8eb1b0a9cc68c7133a	Article	Final		Scopus	2-s2.0-84861156446
Del Valle, L.J., Camps, R., Díaz, A., Franco, L., Rodríguez-Galán, A., Puiggalí, J.	35467030600; 37032586000; 26428091800; 7101824650; 6701680602; 7006667503	Electrospinning of polylactide and polycaprolactone mixtures for preparation of materials with tunable drug release properties	2011	Journal of Polymer Research	18	6		1903	1917	58	10.1007/s10965-011-9597-3	https://www.scopus.com/inward/record.url?eid=2-s2.0-84855583689&partnerID=40&md5=c85a1884cd795e9b3ab3faee97462592	Article	Final		Scopus	2-s2.0-84855583689
Dellanno, C., Vega, Q., Boesenberg, D.	32067594200; 6603194265; 35180973000	The antiviral action of common household disinfectants and antiseptics against murine hepatitis virus, a potential surrogate for SARS coronavirus	2009	American Journal of Infection Control	37	8		649	652	58	10.1016/j.ajic.2009.03.012	https://www.scopus.com/inward/record.url?eid=2-s2.0-70349247697&partnerID=40&md5=e35080081e96e91f0e7ffd920f9139c3	Article	Final	All Open Access, Bronze, Green	Scopus	2-s2.0-70349247697
Vidal, L., Chisvert, A., Canals, A., Psillakis, E., Lapkin, A., Acosta, F., Edler, K.J., Holdaway, J.A., Marken, F.	8666483800; 56001948700; 7005977498; 6603811934; 6602072349; 7102583575; 7003348301; 24075660400; 7005886402	Chemically surface-modified carbon nanoparticle carrier for phenolic pollutants: Extraction and electrochemical determination of benzophenone-3 and triclosan	2008	Analytica Chimica Acta	616	1		28	35	58	10.1016/j.aca.2008.04.011	https://www.scopus.com/inward/record.url?eid=2-s2.0-42749089217&partnerID=40&md5=b8861dd773bc2793c4fe097c5d0af050	Article	Final		Scopus	2-s2.0-42749089217
Negrelo Newton, A.P., Cadena, S.M.S.C., Merlin Rocha, M.E., Skäre Carnieri, E.G., Martinelli De Oliveira, M.B.	6504272293; 6603301542; 35569209300; 6701761132; 8961767100	Effect of triclosan (TRN) on energy-linked functions of rat liver mitochondria	2005	Toxicology Letters	160	1		49	59	58	10.1016/j.toxlet.2005.06.004	https://www.scopus.com/inward/record.url?eid=2-s2.0-27144544146&partnerID=40&md5=15538dc9ac91e8a6d0d7ea8d66fbafcf	Article	Final		Scopus	2-s2.0-27144544146
McBain, A.J., Ledder, R.G., Sreenivasan, P., Gilbert, P.	7003343482; 6508270110; 7003305710; 55897749000	Selection for high-level resistance by chronic triclosan exposure is not universal	2004	Journal of Antimicrobial Chemotherapy	53	5		772	777	58	10.1093/jac/dkh168	https://www.scopus.com/inward/record.url?eid=2-s2.0-2442712712&partnerID=40&md5=b7c661db1768bc55282b4a8377922d73	Article	Final	All Open Access, Bronze, Green	Scopus	2-s2.0-2442712712
Thomas, P.M., Foster, G.D.	35485970900; 7403211783	Determination of nonsteroidal anti-inflammatory drugs, caffeine, and triclosan in wastewater by gas chromatography-mass spectrometry	2004	Journal of Environmental Science and Health - Part A Toxic/Hazardous Substances and Environmental Engineering	39	8		1969	1978	58	10.1081/ESE-120039368	https://www.scopus.com/inward/record.url?eid=2-s2.0-3242887586&partnerID=40&md5=a9d655b3be3ddb89e1d7d0bbdc49950b	Article	Final		Scopus	2-s2.0-3242887586
Weatherly, L.M., Shim, J., Hashmi, H.N., Kennedy, R.H., Hess, S.T., Gosse, J.A.	56224866800; 56224827500; 57188650564; 55459218500; 7102293847; 15753409100	Antimicrobial agent triclosan is a proton ionophore uncoupler of mitochondria in living rat and human mast cells and in primary human keratinocytes	2016	Journal of Applied Toxicology	36	6		777	789	57	10.1002/jat.3209	https://www.scopus.com/inward/record.url?eid=2-s2.0-84937703768&partnerID=40&md5=ee2c9ac93c8cddd5bb10fab9ff703d01	Article	Final	All Open Access, Green	Scopus	2-s2.0-84937703768
Backhaus, T., Porsbring, T., Arrhenius, A., Brosche, S., Johansson, P., Blanck, H.	6602576071; 6504575831; 6505777948; 36173690100; 57192899499; 7005871529	Single-substance and mixture toxicity of five pharmaceuticals and personal care products to marine periphyton communities	2011	Environmental Toxicology and Chemistry	30	9		2030	2040	57	10.1002/etc.586	https://www.scopus.com/inward/record.url?eid=2-s2.0-80054733988&partnerID=40&md5=b7f86e30d31844bfac082f04cef36c25	Article	Final		Scopus	2-s2.0-80054733988
Rašić, Z., Schwarz, D., Adam, V.N., Sever, M., Lojo, N., Rašić, D., Matejić, T.	6603920621; 22235490400; 12804602000; 16317239600; 28167485700; 36515398600; 56615021700	Efficacy of antimicrobial triclosan-coated polyglactin 910 (Vicryl Plus) suture for closure of the abdominal wall after colorectal surgery | Učinak antimikrobnog triklosanom presvučenog šava, poliglaktina 910 (vicryl plus) na zatvarenje rana trbušne stjenke nakon kolorektalnih operacija	2011	Collegium Antropologicum	35	2		439	443	57		https://www.scopus.com/inward/record.url?eid=2-s2.0-79959767014&partnerID=40&md5=b0ae41b224ddb05c98eeee4a3936fea2	Article	Final		Scopus	2-s2.0-79959767014
Kookana, R.S., Ying, G.-G., Waller, N.J.	7004044324; 7006664489; 26535113900	Triclosan: Its occurrence, fate and effects in the Australian environment	2011	Water Science and Technology	63	4		598	604	57	10.2166/wst.2011.205	https://www.scopus.com/inward/record.url?eid=2-s2.0-79953226753&partnerID=40&md5=931798cb82005fc268af1ff00c9e4887	Article	Final		Scopus	2-s2.0-79953226753
Paul, K.B., Hedge, J.M., DeVito, M.J., Crofton, K.M.	34968433000; 6701801786; 7003417616; 7005786842	Developmental triclosan exposure decreases maternal and neonatal thyroxine in rats	2010	Environmental Toxicology and Chemistry	29	12		2840	2844	57	10.1002/etc.339	https://www.scopus.com/inward/record.url?eid=2-s2.0-78249261836&partnerID=40&md5=de2e4c242db4e2f29623f9ea348cca49	Article	Final		Scopus	2-s2.0-78249261836
Parrott, J.L., Bennie, D.T.	7005783210; 6603634423	Life-cycle exposure of fathead minnows to a mixture of six common pharmaceuticals and triclosan	2009	Journal of Toxicology and Environmental Health - Part A: Current Issues	72	10		633	641	57	10.1080/15287390902769428	https://www.scopus.com/inward/record.url?eid=2-s2.0-64049086408&partnerID=40&md5=03c6d64551af8b2bf7f2a1dbf04d8847	Article	Final		Scopus	2-s2.0-64049086408
Randall, L.P., Cooles, S.W., Piddock, L.J.V., Woodward, M.J.	7101999235; 6507512324; 7006076137; 7102510790	Effect of triclosan or a phenolic farm disinfectant on the selection of antibiotic-resistant Salmonella enterica	2004	Journal of Antimicrobial Chemotherapy	54	3		621	627	57	10.1093/jac/dkh376	https://www.scopus.com/inward/record.url?eid=2-s2.0-4644258833&partnerID=40&md5=b8ed4ffe2c4bf92d88fc72cd91f7fdf0	Article	Final		Scopus	2-s2.0-4644258833
Black, J.G., Howes, D., Rutherford, T.	7402766640; 7005504688; 7007013720	Percutaneous absorption and metabolism of Irgasan® DP300	1975	Toxicology	3	1		33	47	57	10.1016/0300-483X(75)90006-2	https://www.scopus.com/inward/record.url?eid=2-s2.0-0016422934&partnerID=40&md5=cddd3385d3b188a0d7e62f30ac4631e5	Article	Final		Scopus	2-s2.0-0016422934
Harley, K.G., Berger, K.P., Kogut, K., Parra, K., Lustig, R.H., Greenspan, L.C., Calafat, A.M., Ye, X., Eskenazi, B.	7003344120; 57195470507; 36872883100; 56736413200; 7006413981; 6602715693; 7005617310; 8902998000; 7005313147	Association of phthalates, parabens and phenols found in personal care products with pubertal timing in girls and boys	2019	Human Reproduction	34	1		109	117	56	10.1093/humrep/dey337	https://www.scopus.com/inward/record.url?eid=2-s2.0-85058751851&partnerID=40&md5=5b093683dd5a7b344c76748617602c05	Article	Final	All Open Access, Green	Scopus	2-s2.0-85058751851
Gyllenhammar, I., Glynn, A., Jönsson, B.A.G., Lindh, C.H., Darnerud, P.O., Svensson, K., Lignell, S.	24491657800; 7006826070; 35554306200; 35550365200; 7003392991; 7006729656; 24759073500	Diverging temporal trends of human exposure to bisphenols and plastizisers, such as phthalates, caused by substitution of legacy EDCs?	2017	Environmental Research	153			48	54	56	10.1016/j.envres.2016.11.012	https://www.scopus.com/inward/record.url?eid=2-s2.0-84999026132&partnerID=40&md5=f73f86270dee269a5bd2dba5f69e3ba3	Article	Final	All Open Access, Hybrid Gold	Scopus	2-s2.0-84999026132
Geens, T., Dirtu, A.C., Dirinck, E., Malarvannan, G., Van Gaal, L., Jorens, P.G., Covaci, A.	23134782200; 6503956214; 15841781200; 24332343500; 7005249139; 7005805442; 7007134174	Daily intake of bisphenol A and triclosan and their association with anthropometric data, thyroid hormones and weight loss in overweight and obese individuals	2015	Environment International	76			98	105	56	10.1016/j.envint.2014.12.003	https://www.scopus.com/inward/record.url?eid=2-s2.0-84920896777&partnerID=40&md5=42c0bfa5a747a5e3c89f8afd355d7bb2	Article	Final		Scopus	2-s2.0-84920896777
Moos, R.K., Angerer, J., Wittsiepe, J., Wilhelm, M., Brüning, T., Koch, H.M.	56236057800; 7102500539; 55971876900; 7202944862; 7006619880; 35336917300	Rapid determination of nine parabens and seven other environmental phenols in urine samples of German children and adults	2014	International Journal of Hygiene and Environmental Health	217	8		845	853	56	10.1016/j.ijheh.2014.06.003	https://www.scopus.com/inward/record.url?eid=2-s2.0-84940282385&partnerID=40&md5=2194a031655d4f38bab48d82fe3546c6	Article	Final		Scopus	2-s2.0-84940282385
Edmiston Jr., C.E., Daoud, F.C., Leaper, D.	7007029294; 56083568200; 7007082696	Is there an evidence-based argument for embracing an antimicrobial (triclosan)-coated suture technology to reduce the risk for surgical-site infections?: A meta-analysis	2013	Surgery (United States)	154	1		89	100	56	10.1016/j.surg.2013.03.008	https://www.scopus.com/inward/record.url?eid=2-s2.0-84880274476&partnerID=40&md5=127d688442dfd07fd158057f11969f6d	Article	Final		Scopus	2-s2.0-84880274476
Poulsen, T.G., Bester, K.	7005629139; 55999088600	Organic micropollutant degradation in sewage sludge during composting under thermophilic conditions	2010	Environmental Science and Technology	44	13		5086	5091	56	10.1021/es9038243	https://www.scopus.com/inward/record.url?eid=2-s2.0-77954276410&partnerID=40&md5=d3bae54f8e36d7f8db85521ca0af20da	Article	Final		Scopus	2-s2.0-77954276410
Allmyr, M., Panagiotidis, G., Sparve, E., Diczfalusy, U., Sandborgh-Englund, G.	14622292500; 36814171000; 16308086400; 7005019197; 55666428400	Human exposure to triclosan via toothpaste does not change cyp3a4 activity or plasma concentrations of thyroid hormones	2009	Basic and Clinical Pharmacology and Toxicology	105	5		339	344	56	10.1111/j.1742-7843.2009.00455.x	https://www.scopus.com/inward/record.url?eid=2-s2.0-70350003592&partnerID=40&md5=46b78ae8fd4db5f0c3c3de0d07598c7b	Article	Final	All Open Access, Bronze	Scopus	2-s2.0-70350003592
Leiker, T.J., Abney, S.R., Goodbred, S.L., Rosen, M.R.	6603469645; 35236203700; 57190312428; 7401478050	Identification of methyl triclosan and halogenated analogues in male common carp (Cyprinus carpio) from Las Vegas Bay and semipermeable membrane devices from Las Vegas Wash, Nevada	2009	Science of the Total Environment	407	6		2102	2114	56	10.1016/j.scitotenv.2008.11.009	https://www.scopus.com/inward/record.url?eid=2-s2.0-60049098360&partnerID=40&md5=92cd685273b062f2c2a39dd73199f443	Article	Final		Scopus	2-s2.0-60049098360
Irish, D., Eltringham, I., Teall, A., Pickett, H., Farelly, H., Reith, S., Woodford, N., Cookson, B.	14325176900; 6701400162; 6603646873; 20535294400; 6504059796; 7004233748; 7005737009; 35493717000	Control of an outbreak of an epidemic methicillin-resistant Staphylococcus aureus also resistant to mupirocin	1998	Journal of Hospital Infection	39	1		19	26	56	10.1016/S0195-6701(98)90239-0	https://www.scopus.com/inward/record.url?eid=2-s2.0-0031747671&partnerID=40&md5=7c41ebe893e8317b81d85dc19706f532	Article	Final		Scopus	2-s2.0-0031747671
Ciancio, S.G.	7102366177	Agents for the Management of Plaque and Gingivitis	1992	Journal of Dental Research	71	7		1450	1454	56	10.1177/00220345920710071701	https://www.scopus.com/inward/record.url?eid=2-s2.0-0026759773&partnerID=40&md5=69f86bc8f7955a1c17a6f5f191051486	Article	Final		Scopus	2-s2.0-0026759773
Guruge, K.S., Goswami, P., Tanoue, R., Nomiyama, K., Wijesekara, R.G.S., Dharmaratne, T.S.	6602077812; 56337984700; 54080726900; 9238766100; 36966225900; 57200551182	First nationwide investigation and environmental risk assessment of 72 pharmaceuticals and personal care products from Sri Lankan surface waterways	2019	Science of the Total Environment	690			683	695	55	10.1016/j.scitotenv.2019.07.042	https://www.scopus.com/inward/record.url?eid=2-s2.0-85068535300&partnerID=40&md5=b79913d816a4c0e360626eb730827631	Article	Final		Scopus	2-s2.0-85068535300
Aker, A.M., Ferguson, K.K., Rosario, Z.Y., Mukherjee, B., Alshawabkeh, A.N., Cordero, J.F., Meeker, J.D.	57190249585; 47960986400; 56676307100; 7202760576; 7003500581; 57208384016; 7003970613	The associations between prenatal exposure to triclocarban, phenols and parabens with gestational age and birth weight in northern Puerto Rico	2019	Environmental Research	169			41	51	55	10.1016/j.envres.2018.10.030	https://www.scopus.com/inward/record.url?eid=2-s2.0-85056201635&partnerID=40&md5=a2fc9d96a53f59e750cd0f6620e0298b	Article	Final	All Open Access, Green	Scopus	2-s2.0-85056201635
Xie, H., Yang, Y., Liu, J., Kang, Y., Zhang, J., Hu, Z., Liang, S.	36086836300; 57202822598; 57191882187; 56693428200; 55769747106; 56404846900; 24724645800	Enhanced triclosan and nutrient removal performance in vertical up-flow constructed wetlands with manganese oxides	2018	Water Research	143			457	466	55	10.1016/j.watres.2018.05.061	https://www.scopus.com/inward/record.url?eid=2-s2.0-85049484942&partnerID=40&md5=2b8f52699f811acc00ddb79e862366e5	Article	Final		Scopus	2-s2.0-85049484942
Peng, X., Xiong, S., Ou, W., Wang, Z., Tan, J., Jin, J., Tang, C., Liu, J., Fan, Y.	8680997800; 57189333277; 55770770500; 49461878000; 35238817600; 56193645500; 23390940000; 57189334270; 57189324571	Persistence, temporal and spatial profiles of ultraviolet absorbents and phenolic personal care products in riverine and estuarine sediment of the Pearl River catchment, China	2017	Journal of Hazardous Materials	323			139	146	55	10.1016/j.jhazmat.2016.05.020	https://www.scopus.com/inward/record.url?eid=2-s2.0-84969247004&partnerID=40&md5=5df7a34d131bd1d1554112ad20ba7d38	Article	Final		Scopus	2-s2.0-84969247004
Friedman, K.P., Watt, E.D., Hornung, M.W., Hedge, J.M., Judson, R.S., Crofton, K.M., Houck, K.A., Simmons, S.O.	57191335413; 18042811400; 36849591100; 6701801786; 35302023300; 7005786842; 7003867967; 26639714400	Tiered high-throughput screening approach to identify thyroperoxidase inhibitors within the toxcast phase I and II chemical libraries	2016	Toxicological Sciences	151	1		160	180	55	10.1093/toxsci/kfw034	https://www.scopus.com/inward/record.url?eid=2-s2.0-84978901238&partnerID=40&md5=86306a29d5163727dc6a2ae90745a526	Article	Final	All Open Access, Green	Scopus	2-s2.0-84978901238
Trinh, T., van den Akker, B., Coleman, H.M., Stuetz, R.M., Drewes, J.E., Le-Clech, P., Khan, S.J.	36669648600; 24598275200; 35236939300; 56160923700; 35917580200; 10538878100; 7404042572	Seasonal variations in fate and removal of trace organic chemical contaminants while operating a full-scale membrane bioreactor	2016	Science of the Total Environment	550			176	183	55	10.1016/j.scitotenv.2015.12.083	https://www.scopus.com/inward/record.url?eid=2-s2.0-84955093663&partnerID=40&md5=4b6042a65c749c644eeb293a54075452	Article	Final	All Open Access, Green	Scopus	2-s2.0-84955093663
Gao, L., Yuan, T., Cheng, P., Bai, Q., Zhou, C., Ao, J., Wang, W., Zhang, H.	56459312200; 57210512762; 57189756508; 55317060000; 55874661500; 55875608000; 56191339200; 16231989500	Effects of triclosan and triclocarban on the growth inhibition, cell viability, genotoxicity and multixenobiotic resistance responses of Tetrahymena thermophila	2015	Chemosphere	139			434	440	55	10.1016/j.chemosphere.2015.07.059	https://www.scopus.com/inward/record.url?eid=2-s2.0-84942525409&partnerID=40&md5=272229feae4d663dbdc9ee2f8410aee6	Article	Final		Scopus	2-s2.0-84942525409
Gautam, P., Carsella, J.S., Kinney, C.A.	55881208000; 6503960304; 7005449334	Presence and transport of the antimicrobials triclocarban and triclosan in a wastewater-dominated stream and freshwater environment	2014	Water Research	48	1		247	256	55	10.1016/j.watres.2013.09.032	https://www.scopus.com/inward/record.url?eid=2-s2.0-84888432880&partnerID=40&md5=1370f975a67e0ed23d750c190704cd3e	Article	Final		Scopus	2-s2.0-84888432880
Carr, D.L., Morse, A.N., Zak, J.C., Anderson, T.A.	36179364900; 7102718502; 7102967143; 7403297092	Microbially mediated degradation of common pharmaceuticals and personal care products in soil under aerobic and reduced oxygen conditions	2011	Water, Air, and Soil Pollution	216	1-4		633	642	55	10.1007/s11270-010-0558-y	https://www.scopus.com/inward/record.url?eid=2-s2.0-79951954224&partnerID=40&md5=17087e08865437119a34838e3eba90df	Article	Final		Scopus	2-s2.0-79951954224
Aiello, A.E., Marshall, B., Levy, S.B., Della-Latta, P., Larson, E.	7004914475; 7202280122; 7402774177; 7004700938; 7202762129	Relationship between triclosan and susceptibilities of bacteria isolated from hands in the community	2004	Antimicrobial Agents and Chemotherapy	48	8		2973	2979	55	10.1128/AAC.48.8.2973-2979.2004	https://www.scopus.com/inward/record.url?eid=2-s2.0-3343007042&partnerID=40&md5=a5a7082e571d98bfa9f7c1d791306fa4	Article	Final	All Open Access, Bronze, Green	Scopus	2-s2.0-3343007042
Lee, H.-B., Sarafin, K., Peart, T.E., Svoboda, M.L.	7501482652; 57194477100; 6603577684; 57212747063	Acidic pharmaceuticals in sewage - Methodology, stability test, occurrence, and removal from Ontario samples	2003	Water Quality Research Journal of Canada	38	4		667	682	55	10.2166/wqrj.2003.042	https://www.scopus.com/inward/record.url?eid=2-s2.0-0347091995&partnerID=40&md5=ab711699d314dbb950180743116973d5	Article	Final		Scopus	2-s2.0-0347091995
Kanetoshi, A., Ogawa, H., Katsura, E., Kaneshima, H.	6701425971; 57218960759; 35570254000; 7006562013	Chlorination of irgasan DP300 and formation of dioxins from its chlorinated derivatives	1987	Journal of Chromatography A	389	C		139	153	55	10.1016/S0021-9673(01)94418-8	https://www.scopus.com/inward/record.url?eid=2-s2.0-0023666083&partnerID=40&md5=9a48f0832c36ed974f2e450ae9cd7be4	Article	Final		Scopus	2-s2.0-0023666083
Chen, Y., Fang, J., Ren, L., Fan, R., Zhang, J., Liu, G., Zhou, L., Chen, D., Yu, Y., Lu, S.	55995416000; 10640167400; 56650492000; 7102030217; 55720268200; 55706485900; 56225666500; 37461081900; 55971990700; 35086587400	Urinary bisphenol analogues and triclosan in children from south China and implications for human exposure	2018	Environmental Pollution	238			299	305	54	10.1016/j.envpol.2018.03.031	https://www.scopus.com/inward/record.url?eid=2-s2.0-85044116761&partnerID=40&md5=d5136e11165431e68c5aca7b39b4994b	Article	Final		Scopus	2-s2.0-85044116761
Tamura, I., Yasuda, Y., Kagota, K.-I., Yoneda, S., Nakada, N., Kumar, V., Kameda, Y., Kimura, K., Tatarazako, N., Yamamoto, H.	35238963500; 55311508600; 54581079300; 57196589509; 7003323624; 7404631992; 55311344500; 55311635500; 6602387581; 57202895474	Contribution of pharmaceuticals and personal care products (PPCPs) to whole toxicity of water samples collected in effluent-dominated urban streams	2017	Ecotoxicology and Environmental Safety	144			338	350	54	10.1016/j.ecoenv.2017.06.032	https://www.scopus.com/inward/record.url?eid=2-s2.0-85021136077&partnerID=40&md5=43f5d1c80731f6a801e4d3c702ca7f87	Article	Final		Scopus	2-s2.0-85021136077
Wang, X., Ouyang, F., Feng, L., Wang, X., Liu, Z., Zhang, J.	57203946939; 22954441400; 7401762005; 57218398341; 56590819000; 55550154800	Maternal urinary triclosan concentration in relation to maternal and neonatal thyroid hormone levels: A prospective study	2017	Environmental Health Perspectives	125	6	67017			54	10.1289/EHP500	https://www.scopus.com/inward/record.url?eid=2-s2.0-85031704939&partnerID=40&md5=1e83a3a2073f8aa98b107236a4a47b4d	Article	Final	All Open Access, Bronze, Green	Scopus	2-s2.0-85031704939
Kovacevic, V., Simpson, A.J., Simpson, M.J.	57093417700; 7402780400; 7202043362	1H NMR-based metabolomics of Daphnia magna responses after sub-lethal exposure to triclosan, carbamazepine and ibuprofen	2016	Comparative Biochemistry and Physiology - Part D: Genomics and Proteomics	19			199	210	54	10.1016/j.cbd.2016.01.004	https://www.scopus.com/inward/record.url?eid=2-s2.0-84956924577&partnerID=40&md5=74efb644e5f7fd44b06f2ba001f5bc06	Article	Final	All Open Access, Green	Scopus	2-s2.0-84956924577
Ryu, J., Oh, J., Snyder, S.A., Yoon, Y.	35783715200; 7402155199; 7401687489; 7402126688	Determination of micropollutants in combined sewer overflows and their removal in a wastewater treatment plant (Seoul, South Korea)	2014	Environmental Monitoring and Assessment	186	5		3239	3251	54	10.1007/s10661-013-3613-5	https://www.scopus.com/inward/record.url?eid=2-s2.0-84898844394&partnerID=40&md5=ba1126f905e3c07f5b203beac0475984	Article	Final		Scopus	2-s2.0-84898844394
Honkisz, E., Zieba-Przybylska, D., Wojtowicz, A.K.	55027424000; 7004036145; 7007027332	The effect of triclosan on hormone secretion and viability of human choriocarcinoma JEG-3 cells	2012	Reproductive Toxicology	34	3		385	392	54	10.1016/j.reprotox.2012.05.094	https://www.scopus.com/inward/record.url?eid=2-s2.0-84865569370&partnerID=40&md5=774ce3a24141a625fdaa25a081572f42	Article	Final		Scopus	2-s2.0-84865569370
Matsumura, N., Ishibashi, H., Hirano, M., Nagao, Y., Watanabe, N., Shiratsuchi, H., Kai, T., Nishimura, T., Kashiwagi, A., Arizono, K.	7102991703; 34570461600; 40161541700; 8885017200; 23967433200; 7003543732; 36849877000; 7404432340; 7103097120; 7005194611	Effects of nonylphenol and triclosan on production of plasma vitellogenin and testosterone in male South African clawed frogs (Xenopus laevis)	2005	Biological and Pharmaceutical Bulletin	28	9		1748	1751	54	10.1248/bpb.28.1748	https://www.scopus.com/inward/record.url?eid=2-s2.0-24944485028&partnerID=40&md5=c9f9ff529c15750a17bece7bb9bc812e	Article	Final	All Open Access, Bronze	Scopus	2-s2.0-24944485028
Jenkins, S., Addy, M., Newcombe, R.G.	7202328705; 7103115347; 35401240700	A comparison of cetylpyridinium chloride, triclosan and chlorhexidine mouthrinse formulations for effects on plaque regrowth	1994	Journal of Clinical Periodontology	21	6		441	444	54	10.1111/j.1600-051X.1994.tb00743.x	https://www.scopus.com/inward/record.url?eid=2-s2.0-0028470522&partnerID=40&md5=d12b71f2e28195e5885c32e221c134e9	Article	Final		Scopus	2-s2.0-0028470522
Gaffar, A., Nabi, N., Kashuba, B., Williams, M., Herles, S., Olsen, S., Afflitto, J.	7005286770; 6701638619; 6507299718; 7410003517; 6507959482; 57198036070; 6603590743	Antiplaque effects of dentifrices containing triclosan/copolymer/NaF system versus triclosan dentifrices without the copolymer.	1990	American journal of dentistry	3 Spec No			S7	14	54		https://www.scopus.com/inward/record.url?eid=2-s2.0-17144442971&partnerID=40&md5=a044e3f43711d9c08203852d7213f712	Article	Final		Scopus	2-s2.0-17144442971
Miyazaki, T., Yamagishi, T., Matsumoto, M.	7404107073; 7202525353; 35477638000	Residues of 4-chloro-1-(2,4-dichlorophenoxy)-2-methoxybenzene(triclosan methyl) in aquatic biota	1984	Bulletin of Environmental Contamination and Toxicology	32	1		227	232	54	10.1007/BF01607490	https://www.scopus.com/inward/record.url?eid=2-s2.0-0021320885&partnerID=40&md5=c1aef207bbb086e0fc30152f50e6358a	Article	Final		Scopus	2-s2.0-0021320885
Park, J., Yamashita, N., Wu, G., Tanaka, H.	57190180524; 35333004500; 23669725900; 7406600711	Removal of pharmaceuticals and personal care products by ammonia oxidizing bacteria acclimated in a membrane bioreactor: Contributions of cometabolism and endogenous respiration	2017	Science of the Total Environment	605-606			18	25	53	10.1016/j.scitotenv.2017.06.155	https://www.scopus.com/inward/record.url?eid=2-s2.0-85021050724&partnerID=40&md5=feed101664014e22c5a2f85f222584e9	Article	Final		Scopus	2-s2.0-85021050724
Capkin, E., Ozcelep, T., Kayis, S., Altinok, I.	13608584100; 26768178300; 15052090400; 6602340511	Antimicrobial agents, triclosan, chloroxylenol, methylisothiazolinone and borax, used in cleaning had genotoxic and histopathologic effects on rainbow trout	2017	Chemosphere	182			720	729	53	10.1016/j.chemosphere.2017.05.093	https://www.scopus.com/inward/record.url?eid=2-s2.0-85019956122&partnerID=40&md5=d2f94e419bac90b1ded7556809293b36	Article	Final		Scopus	2-s2.0-85019956122
Wang, X., Chen, X., Feng, X., Chang, F., Chen, M., Xia, Y., Chen, L.	56151212700; 55329666300; 56565825300; 39061018100; 55607409200; 8334243300; 57202985897	Triclosan causes spontaneous abortion accompanied by decline of estrogen sulfotransferase activity in humans and mice	2015	Scientific Reports	5		18252			53	10.1038/srep18252	https://www.scopus.com/inward/record.url?eid=2-s2.0-84949947605&partnerID=40&md5=be8165f1fdef49e6ea0a475ab279faa5	Article	Final	All Open Access, Gold, Green	Scopus	2-s2.0-84949947605
Nannou, C.I., Kosma, C.I., Albanis, T.A.	56678612900; 36446111000; 35598598800	Occurrence of pharmaceuticals in surface waters: analytical method development and environmental risk assessment	2015	International Journal of Environmental Analytical Chemistry	95	13		1242	1262	53	10.1080/03067319.2015.1085520	https://www.scopus.com/inward/record.url?eid=2-s2.0-84946532394&partnerID=40&md5=5c1f0e644223542b74370a7a2c11ff41	Article	Final	All Open Access, Green	Scopus	2-s2.0-84946532394
Moussaïd, M., Brighton, H., Gaissmaier, W.	26028667700; 6505811940; 22984957100	The amplification of risk in experimental diffusion chains	2015	Proceedings of the National Academy of Sciences of the United States of America	112	18		5631	5636	53	10.1073/pnas.1421883112	https://www.scopus.com/inward/record.url?eid=2-s2.0-84928920386&partnerID=40&md5=2ac0a17ba3b05cd601baa353a3db598d	Article	Final	All Open Access, Bronze, Green	Scopus	2-s2.0-84928920386
Sanz, M., Serrano, J., Iniesta, M., Santa Cruz, I., Herrera, D.	7201640876; 55808496500; 55249839800; 6503866480; 7005899557	Antiplaque and antigingivitis toothpastes	2013	Monographs in Oral Science	23			27	44	53	10.1159/000350465	https://www.scopus.com/inward/record.url?eid=2-s2.0-84925864624&partnerID=40&md5=8b5d45b4ee119f3766ee955f0ae38111	Article	Final		Scopus	2-s2.0-84925864624
Chen, Y.-Y., Shen, H.-J., Cui, Y.-Y., Chen, S.-G., Weng, Z.-M., Zhao, M., Liu, J.-Z.	55568493200; 55568369900; 55568352400; 55568460100; 36920517600; 57198160691; 56030998600	Chromosomal evolution of Escherichia coli for the efficient production of lycopene	2013	BMC Biotechnology	13		6			53	10.1186/1472-6750-13-6	https://www.scopus.com/inward/record.url?eid=2-s2.0-84872794377&partnerID=40&md5=6b6b8a54413707839dc5167591d51859	Article	Final	All Open Access, Gold, Green	Scopus	2-s2.0-84872794377
Hutter, B., Fischer, C., Jacobi, A., Schaab, C., Loferer, H.	57197679565; 55108574100; 7005423903; 36605167500; 57225240549	Panel of Bacillus subtilis reporter strains indicative of various modes of action	2004	Antimicrobial Agents and Chemotherapy	48	7		2588	2594	53	10.1128/AAC.48.7.2588-2594.2004	https://www.scopus.com/inward/record.url?eid=2-s2.0-3042621796&partnerID=40&md5=21551dd0e73316918783543ea367b03b	Article	Final	All Open Access, Bronze, Green	Scopus	2-s2.0-3042621796
Bradshaw, D.J., Marsh, P.D., Watson, G.K., Cummins, D.	7101615276; 24526067200; 7401433852; 7005385870	The Effects of Triciosan and Zinc Citrate, Alone and in Combination, on a Community of Oral Bacteria Grown in vitro	1993	Journal of Dental Research	72	1		25	30	53	10.1177/00220345930720010301	https://www.scopus.com/inward/record.url?eid=2-s2.0-0027392444&partnerID=40&md5=8c91998b42afbe328cfb3ae73914bc21	Article	Final		Scopus	2-s2.0-0027392444
Mao, R., Huang, C., Zhao, X., Ma, M., Qu, J.	55879991700; 57194975063; 57209945041; 26643365700; 55427866900	Dechlorination of triclosan by enhanced atomic hydrogen-mediated electrochemical reduction: Kinetics, mechanism, and toxicity assessment	2019	Applied Catalysis B: Environmental	241			120	129	52	10.1016/j.apcatb.2018.09.013	https://www.scopus.com/inward/record.url?eid=2-s2.0-85053464225&partnerID=40&md5=576f73cbbef114ded0e66b967a330c77	Article	Final		Scopus	2-s2.0-85053464225
Philippat, C., Heude, B., Botton, J., Alfaidy, N., Calafat, A.M., Slama, R., Annesi-Maesano, I., Bernard, J., Botton, J., Charles, M.A., Dargent-Molina, P., De Lauzon-Guillian, B., Ducimetière, P., De Agostini, M., Foliguet, B., Forhan, A., Fritel, X., Germa, A., Goua, V., Hankard, R., Heude, B., Kaminski, M., Larroque, B., Lelong, N., Lepeule, J., Pierre, F., Marchand, L., Nabet, C., Slama, R., …	37032903500; 6603475202; 57207541320; 57202927913; 7005617310; 55699429700; 57226201229; 55549182400; 57190810952; 57217606777; 6701657521; 57213833514; 7102627706; 6701678532; 7006449242; 6602859730; 6603669297; 35745917400; 6506554979; 55399813100; 6603475202; 55431686200; 7003712790; 7003551292; 12144303500; 57200914726; 24399575800; 55985697200; 57225788447; 7005941769; 7201620761; 56429672500	Prenatal exposure to select phthalates and phenols and associations with fetal and placental weight among male births in the EDEN Cohort (France)	2019	Environmental Health Perspectives	127	1	17002			52	10.1289/EHP3523	https://www.scopus.com/inward/record.url?eid=2-s2.0-85059798293&partnerID=40&md5=fa4282a49fcf0882c5e5d16b188a6e27	Article	Final	All Open Access, Bronze, Green	Scopus	2-s2.0-85059798293
Wang, Y., Roddick, F.A., Fan, L.	57194773126; 6603775591; 55975806700	Direct and indirect photolysis of seven micropollutants in secondary effluent from a wastewater lagoon	2017	Chemosphere	185			297	308	52	10.1016/j.chemosphere.2017.06.122	https://www.scopus.com/inward/record.url?eid=2-s2.0-85021885911&partnerID=40&md5=c869f38e7b3177779b632bf5bbd22773	Article	Final		Scopus	2-s2.0-85021885911
Heffernan, A.L., Baduel, C., Toms, L.M.L., Calafat, A.M., Ye, X., Hobson, P., Broomhall, S., Mueller, J.F.	55450237300; 35075717400; 14016950300; 7005617310; 8902998000; 56999917900; 7801624868; 57212221160	Use of pooled samples to assess human exposure to parabens, benzophenone-3 and triclosan in Queensland, Australia	2015	Environment International	85			77	83	52	10.1016/j.envint.2015.09.001	https://www.scopus.com/inward/record.url?eid=2-s2.0-84941591713&partnerID=40&md5=4f43e55251b878def1bf394218e7c2c3	Article	Final	All Open Access, Green	Scopus	2-s2.0-84941591713
Murugesh Babu, K., Ravindra, K.B.	23088090700; 56341668600	Bioactive antimicrobial agents for finishing of textiles for health care products	2015	Journal of the Textile Institute	106	7		706	717	52	10.1080/00405000.2014.936670	https://www.scopus.com/inward/record.url?eid=2-s2.0-85027952461&partnerID=40&md5=1ec4cb54c6a567e19613b1fd41e85a55	Article	Final		Scopus	2-s2.0-85027952461
Paul, K.B., Hedge, J.M., Rotroff, D.M., Hornung, M.W., Crofton, K.M., Simmons, S.O.	34968433000; 6701801786; 26656017700; 36849591100; 7005786842; 26639714400	Development of a thyroperoxidase inhibition assay for high-throughput screening	2014	Chemical Research in Toxicology	27	3		387	399	52	10.1021/tx400310w	https://www.scopus.com/inward/record.url?eid=2-s2.0-84896353700&partnerID=40&md5=049766dc379341a8b26a68b6551a1c62	Article	Final		Scopus	2-s2.0-84896353700
Goyal, G., Garg, T., Rath, G., Goyal, A.K.	56073794100; 37114244300; 35732275200; 26649932500	Current nanotechnological strategies for an effective delivery of drugs in treatment of periodontal disease	2014	Critical Reviews in Therapeutic Drug Carrier Systems	31	2		89	119	52	10.1615/CritRevTherDrugCarrierSyst.2014008117	https://www.scopus.com/inward/record.url?eid=2-s2.0-84896470946&partnerID=40&md5=9d09cddacadd91a2b87ff0c41ceb3f7d	Article	Final		Scopus	2-s2.0-84896470946
Crawford, B.R., deCatanzaro, D.	56842449400; 6603878192	Disruption of blastocyst implantation by triclosan in mice: Impacts of repeated and acute doses and combination with bisphenol-A	2012	Reproductive Toxicology	34	4		607	613	52	10.1016/j.reprotox.2012.09.008	https://www.scopus.com/inward/record.url?eid=2-s2.0-84867740282&partnerID=40&md5=b67c06a7051e7963f3fc38f7623d9538	Article	Final		Scopus	2-s2.0-84867740282
Zhao, R.-S., Wang, X., Sun, J., Hu, C., Wang, X.-K.	14009824900; 56071710000; 56389715300; 55550124000; 35201877600	Determination of triclosan and triclocarban in environmental water samples with ionic liquid/ionic liquid dispersive liquid-liquid microextraction prior to HPLC-ESI-MS/MS	2011	Microchimica Acta	174	1		145	151	52	10.1007/s00604-011-0607-2	https://www.scopus.com/inward/record.url?eid=2-s2.0-79959380643&partnerID=40&md5=b39601824c2a57d27f1ab39bdabcd64f	Article	Final		Scopus	2-s2.0-79959380643
You, L., Zhu, X., Shrubsole, M.J., Fan, H., Chen, J., Dong, J., Hao, C.-M., Dai, Q.	57206540813; 55174243900; 6505816308; 57217508680; 57204076781; 57199436360; 7102978051; 56992138400	Renal function, bisphenol A, and alkylphenols: Results from the National Health and Nutrition Examination Survey (NHANES 2003-2006)	2011	Environmental Health Perspectives	119	4		527	533	52	10.1289/ehp.1002572	https://www.scopus.com/inward/record.url?eid=2-s2.0-79955570430&partnerID=40&md5=6845999dfad84c3633dac9553072bb18	Article	Final	All Open Access, Bronze, Green	Scopus	2-s2.0-79955570430
Cottell, A., Denyer, S.P., Hanlon, G.W., Ochs, D., Maillard, J.-Y.	40261093100; 7006569377; 7004392475; 15754036400; 7102557059	Triclosan-tolerant bacteria: changes in susceptibility to antibiotics	2009	Journal of Hospital Infection	72	1		71	76	52	10.1016/j.jhin.2009.01.014	https://www.scopus.com/inward/record.url?eid=2-s2.0-63249089127&partnerID=40&md5=7974a7243c964e2cbceebd0455752b33	Article	Final		Scopus	2-s2.0-63249089127
Greyshock, A.E., Vikesland, P.J.	13007483500; 6603770862	Triclosan reactivity in chloraminated waters	2006	Environmental Science and Technology	40	8		2615	2622	52	10.1021/es051952d	https://www.scopus.com/inward/record.url?eid=2-s2.0-33646060758&partnerID=40&md5=bd33e7dc468601f2251834d233335455	Article	Final		Scopus	2-s2.0-33646060758
Ozaki, F., Pannuti, C.M., Imbronito, A.V., Pessotti, W., Saraiva, L., de Freitas, N.M., Ferrari, G., Cabral, V.N.	49763792900; 7006754400; 6507555324; 49763705900; 7005249018; 6602751678; 49763141700; 49762568200	Efficacy of a herbal toothpaste on patients with established gingivitis - A randomized controlled trial	2006	Brazilian Oral Research	20	2		172	177	52	10.1590/S1806-83242006000200015	https://www.scopus.com/inward/record.url?eid=2-s2.0-33746349867&partnerID=40&md5=cb20e658bccdf418db5ae47da09081cb	Article	Final	All Open Access, Gold, Green	Scopus	2-s2.0-33746349867
Zhang, H., Shao, X., Zhao, H., Li, X., Wei, J., Yang, C., Cai, Z.	56504803400; 57203763985; 55599190200; 56262526800; 55641736800; 57196376724; 7402904946	Integration of Metabolomics and Lipidomics Reveals Metabolic Mechanisms of Triclosan-Induced Toxicity in Human Hepatocytes	2019	Environmental Science and Technology	53	9		5406	5415	51	10.1021/acs.est.8b07281	https://www.scopus.com/inward/record.url?eid=2-s2.0-85065067395&partnerID=40&md5=d3364fcfb3015bed0fa242dcbd2fd05c	Article	Final		Scopus	2-s2.0-85065067395
Rocha, B.A., Asimakopoulos, A.G., Honda, M., da Costa, N.L., Barbosa, R.M., Barbosa, F., Kannan, K.	36197324800; 55372124100; 57191342023; 57191824729; 8938657100; 55567258200; 7101630491	Advanced data mining approaches in the assessment of urinary concentrations of bisphenols, chlorophenols, parabens and benzophenones in Brazilian children and their association to DNA damage	2018	Environment International	116			269	277	51	10.1016/j.envint.2018.04.023	https://www.scopus.com/inward/record.url?eid=2-s2.0-85046092764&partnerID=40&md5=a59d179a64c18c86ee136380818136cc	Article	Final	All Open Access, Green	Scopus	2-s2.0-85046092764
Sakhi, A.K., Sabaredzovic, A., Papadopoulou, E., Cequier, E., Thomsen, C.	6506149334; 50262974500; 37001799700; 57210841813; 15832890200	Levels, variability and determinants of environmental phenols in pairs of Norwegian mothers and children	2018	Environment International	114			242	251	51	10.1016/j.envint.2018.02.037	https://www.scopus.com/inward/record.url?eid=2-s2.0-85042852476&partnerID=40&md5=c0a5a9e0ee9fd1e68945609731b93d3c	Article	Final		Scopus	2-s2.0-85042852476
Lee, G.-A., Choi, K.-C., Hwang, K.-A.	56997934900; 7403949681; 46961279100	Kaempferol, a phytoestrogen, suppressed triclosan-induced epithelial-mesenchymal transition and metastatic-related behaviors of MCF-7 breast cancer cells	2017	Environmental Toxicology and Pharmacology	49			48	57	51	10.1016/j.etap.2016.11.016	https://www.scopus.com/inward/record.url?eid=2-s2.0-85006928791&partnerID=40&md5=4d43a82267a91dc3e797a3a91f371abb	Article	Final		Scopus	2-s2.0-85006928791
Garcia-Morales, R., Rodríguez-Delgado, M., Gomez-Mariscal, K., Orona-Navar, C., Hernandez-Luna, C., Torres, E., Parra, R., Cárdenas-Chávez, D., Mahlknecht, J., Ornelas-Soto, N.	56273141700; 56727993000; 57193726431; 56728727400; 6507726071; 15836155800; 55557890800; 55979694100; 57195502689; 26642761000	Biotransformation of Endocrine-Disrupting Compounds in Groundwater: Bisphenol A, Nonylphenol, Ethynylestradiol and Triclosan by a Laccase Cocktail from Pycnoporus sanguineus CS43	2015	Water, Air, and Soil Pollution	226	8	251			51	10.1007/s11270-015-2514-3	https://www.scopus.com/inward/record.url?eid=2-s2.0-84937396479&partnerID=40&md5=3a1c55d120fb7c0c11a2362128b9f792	Article	Final	All Open Access, Hybrid Gold, Green	Scopus	2-s2.0-84937396479
Ku, P., Wu, X., Nie, X., Ou, R., Wang, L., Su, T., Li, Y.	56313364800; 55673648500; 7103207479; 55673619700; 57192701608; 55673497400; 55673163400	Effects of triclosan on the detoxification system in the yellow catfish (Pelteobagrus fulvidraco): Expressions of CYP and GST genes and corresponding enzyme activity in phase I, II and antioxidant system	2014	Comparative Biochemistry and Physiology Part - C: Toxicology and Pharmacology	166			105	114	51	10.1016/j.cbpc.2014.07.006	https://www.scopus.com/inward/record.url?eid=2-s2.0-84905655153&partnerID=40&md5=609b779287fe2c13ebbda380f10c76b4	Article	Final		Scopus	2-s2.0-84905655153
Rüdel, H., Böhmer, W., Müller, M., Fliedner, A., Ricking, M., Teubner, D., Schröter-Kermani, C.	35849495200; 6603776625; 35412848900; 6602397311; 6602525543; 13006136300; 6602459728	Retrospective study of triclosan and methyl-triclosan residues in fish and suspended particulate matter: Results from the German Environmental Specimen Bank	2013	Chemosphere	91	11		1517	1524	51	10.1016/j.chemosphere.2012.12.030	https://www.scopus.com/inward/record.url?eid=2-s2.0-84876437098&partnerID=40&md5=81513380aa7fe44049fc6f714d96ff67	Article	Final		Scopus	2-s2.0-84876437098
Olofsson, U., Bignert, A., Haglund, P.	12241661100; 6603570145; 7004341215	Time-trends of metals and organic contaminants in sewage sludge	2012	Water Research	46	15		4841	4851	51	10.1016/j.watres.2012.05.048	https://www.scopus.com/inward/record.url?eid=2-s2.0-84864064005&partnerID=40&md5=8666d393b03ba6bf15535de92c09a9e9	Article	Final		Scopus	2-s2.0-84864064005
Rodrigues, J.A., Lussi, A., Seemann, R., Neuhaus, K.W.	23986113000; 7005808205; 57214402063; 55108805300	Prevention of crown and root caries in adults	2011	Periodontology 2000	55	1		231	249	51	10.1111/j.1600-0757.2010.00381.x	https://www.scopus.com/inward/record.url?eid=2-s2.0-78650043647&partnerID=40&md5=6c56ee5e0497950dc2a19005bb7b219f	Article	Final		Scopus	2-s2.0-78650043647
Zhao, R.-S., Wang, X., Sun, J., Wang, S.-S., Yuan, J.-P., Wang, X.-K.	14009824900; 56071710000; 56389715300; 56783218100; 13103482200; 35201877600	Trace determination of triclosan and triclocarban in environmental water samples with ionic liquid dispersive liquid-phase microextraction prior to HPLC-ESI-MS-MS	2010	Analytical and Bioanalytical Chemistry	397	4		1627	1633	51	10.1007/s00216-010-3664-1	https://www.scopus.com/inward/record.url?eid=2-s2.0-77953808604&partnerID=40&md5=d0708cce1801b89ab4a48987d37b49d4	Article	Final		Scopus	2-s2.0-77953808604
Blinkhorn, A., Bartold, P.M., Cullinan, M.P., Madden, T.E., Marshall, R.I., Raphael, S.L., Seymour, G.J.	7102559155; 7007048712; 7004069335; 7101928125; 7401714232; 7004508657; 7102909412	Is there a role for triclosan/copolymer toothpaste in the management of periodontal disease?	2009	British Dental Journal	207	3		117	125	51	10.1038/sj.bdj.2009.669	https://www.scopus.com/inward/record.url?eid=2-s2.0-68949142792&partnerID=40&md5=291efbcdc41b18fadafc565b0b967f7d	Article	Final		Scopus	2-s2.0-68949142792
Cullinan, M.P., Hamlet, S.M., Westerman, B., Palmer, J.E., Faddy, M.J., Seymour, G.J.	7004069335; 7006308569; 7003398636; 9633078800; 7003927846; 7102909412	Acquisition and loss of Porphyromonas gingivalis, Actinobacillus actinomycetemcomitans and Prevotella intermedia over a 5-year period: Effect of a triclosan/copolymer dentifrice	2003	Journal of Clinical Periodontology	30	6		532	541	51	10.1034/j.1600-051X.2003.00292.x	https://www.scopus.com/inward/record.url?eid=2-s2.0-0041881692&partnerID=40&md5=eeba523bc9801a34646c778add3f26fe	Article	Final		Scopus	2-s2.0-0041881692
Messager, S., Goddard, P.A., Dettmar, P.W., Maillard, J.-Y.	6701599783; 36752965200; 24545878500; 7102557059	Determination of the antibacterial efficacy of several antiseptics tested on skin by an 'ex-vivo' test	2001	Journal of Medical Microbiology	50	3		284	292	51	10.1099/0022-1317-50-3-284	https://www.scopus.com/inward/record.url?eid=2-s2.0-0035110234&partnerID=40&md5=bc92f83fd9808ed36223fa22e546900b	Article	Final	All Open Access, Bronze	Scopus	2-s2.0-0035110234
Svatun, B., Saxton, Ca.A., van der Ouderaa, F., Rölla, G.	6701571495; 7005491863; 36845637000; 7102256746	The influence of a dentifrice containing a zinc salt and a nonionic antimicrobial agent on the maintenance of gingival helath	1987	Journal of Clinical Periodontology	14	8		457	461	51	10.1111/j.1600-051X.1987.tb02251.x	https://www.scopus.com/inward/record.url?eid=2-s2.0-0023414859&partnerID=40&md5=9581285df19a4d3dc93d25f8bed98703	Article	Final		Scopus	2-s2.0-0023414859
Yao, L., Zhao, J.-L., Liu, Y.-S., Zhang, Q.-Q., Jiang, Y.-X., Liu, S., Liu, W.-R., Yang, Y.-Y., Ying, G.-G.	57191161500; 25636583400; 7410231118; 57205707701; 56013412900; 34880398600; 56518578900; 57401385200; 7006664489	Personal care products in wild fish in two main Chinese rivers: Bioaccumulation potential and human health risks	2018	Science of the Total Environment	621			1093	1102	50	10.1016/j.scitotenv.2017.10.117	https://www.scopus.com/inward/record.url?eid=2-s2.0-85031672527&partnerID=40&md5=f4fe4157a021bcdf67a8fcee6b743fbb	Article	Final		Scopus	2-s2.0-85031672527
Di Poi, C., Costil, K., Bouchart, V., Halm-Lemeille, M.-P.	16021424200; 6603026854; 25622988600; 36447463000	Toxicity assessment of five emerging pollutants, alone and in binary or ternary mixtures, towards three aquatic organisms	2018	Environmental Science and Pollution Research	25	7		6122	6134	50	10.1007/s11356-017-9306-9	https://www.scopus.com/inward/record.url?eid=2-s2.0-85020516518&partnerID=40&md5=fe54619081df5274387cd11089b04d33	Article	Final	All Open Access, Green	Scopus	2-s2.0-85020516518
Liu, W.-R., Yang, Y.-Y., Liu, Y.-S., Zhang, L.-J., Zhao, J.-L., Zhang, Q.-Q., Zhang, M., Zhang, J.-N., Jiang, Y.-X., Ying, G.-G.	56518578900; 57401385200; 7410231118; 57218769802; 25636583400; 57205707701; 57193201513; 57193202753; 56013412900; 7006664489	Biocides in wastewater treatment plants: Mass balance analysis and pollution load estimation	2017	Journal of Hazardous Materials	329			310	320	50	10.1016/j.jhazmat.2017.01.057	https://www.scopus.com/inward/record.url?eid=2-s2.0-85011596129&partnerID=40&md5=b3a258936b005d2b973763f4af4f6bc7	Article	Final	All Open Access, Bronze	Scopus	2-s2.0-85011596129
Szychowski, K.A., Wnuk, A., Kajta, M., Wójtowicz, A.K.	55853983600; 56191862600; 6602144699; 7007027332	Triclosan activates aryl hydrocarbon receptor (AhR)-dependent apoptosis and affects Cyp1a1 and Cyp1b1 expression in mouse neocortical neurons	2016	Environmental Research	151			106	114	50	10.1016/j.envres.2016.07.019	https://www.scopus.com/inward/record.url?eid=2-s2.0-84979608927&partnerID=40&md5=29797d6b37f4f30785cf9b177b86e753	Article	Final		Scopus	2-s2.0-84979608927
Sasi, S., Rayaroth, M.P., Devadasan, D., Aravind, U.K., Aravindakumar, C.T.	56719390800; 56460276700; 56719684400; 6508019378; 6603918926	Influence of inorganic ions and selected emerging contaminants on the degradation of Methylparaben: A sonochemical approach	2015	Journal of Hazardous Materials	300			202	209	50	10.1016/j.jhazmat.2015.06.072	https://www.scopus.com/inward/record.url?eid=2-s2.0-84936972742&partnerID=40&md5=29557c6f3363c4139547763e76687409	Article	Final		Scopus	2-s2.0-84936972742
Carbajo, J.B., Perdigón-Melón, J.A., Petre, A.L., Rosal, R., Letón, P., García-Calvo, E.	56603027500; 6603031663; 7003506565; 6701481735; 6506940671; 6603958035	Personal care product preservatives: Risk assessment and mixture toxicities with an industrial wastewater	2015	Water Research	72			174	185	50	10.1016/j.watres.2014.12.040	https://www.scopus.com/inward/record.url?eid=2-s2.0-84939783702&partnerID=40&md5=d7492ba04048317e2f79ff194150b6ef	Article	Final		Scopus	2-s2.0-84939783702
Xu, E.G.B., Liu, S., Ying, G.-G., Zheng, G.J.S., Lee, J.H.W., Leung, K.M.Y.	57033693200; 34880398600; 7006664489; 7402223259; 8386911200; 7401860738	The occurrence and ecological risks of endocrine disrupting chemicals in sewage effluents from three different sewage treatment plants, and in natural seawater from a marine reserve of Hong Kong	2014	Marine Pollution Bulletin	85	2		352	362	50	10.1016/j.marpolbul.2014.02.029	https://www.scopus.com/inward/record.url?eid=2-s2.0-84906280300&partnerID=40&md5=aa437d3eb743586e7b0498f51dff27d4	Article	Final		Scopus	2-s2.0-84906280300
Perez, A.L., De Sylor, M.A., Slocombe, A.J., Lew, M.G., Unice, K.M., Donovan, E.P.	55748311100; 36969088700; 55748713500; 55747825500; 6506103329; 13407392500	Triclosan occurrence in freshwater systems in the United States (1999-2012): A meta-analysis	2013	Environmental Toxicology and Chemistry	32	7		1479	1487	50	10.1002/etc.2217	https://www.scopus.com/inward/record.url?eid=2-s2.0-84878707872&partnerID=40&md5=d89f99f3fe0b4babdaf47b6d4b56b2cf	Article	Final		Scopus	2-s2.0-84878707872
Morisseau, C., Merzlikin, O., Lin, A., He, G., Feng, W., Padilla, I., Denison, M.S., Pessah, I.N., Hammock, B.D.	7003527841; 35337306700; 35763889900; 35763715100; 55250848800; 57207836593; 7101971800; 7004392952; 7101843599	Toxicology in the fast lane: Application of high-throughput bioassays to detect modulation of key enzymes and receptors	2009	Environmental Health Perspectives	117	12		1867	1872	50	10.1289/ehp.0900834	https://www.scopus.com/inward/record.url?eid=2-s2.0-75349100795&partnerID=40&md5=172920cbd8cc44b952755821fe952009	Article	Final	All Open Access, Bronze, Green	Scopus	2-s2.0-75349100795
Bailey, A.M., Constantinidou, C., Ivens, A., Garvey, M.I., Webber, M.A., Coldham, N., Hobman, J.L., Wain, J., Woodward, M.J., Piddock, L.J.V.	35298358900; 6603440157; 35393053000; 22937535300; 7103355891; 7003385756; 7004524019; 35265446800; 7102510790; 7006076137	Exposure of Escherichia coli and Salmonella enterica serovar Typhimurium to triclosan induces a species-specific response, including drug detoxification	2009	Journal of Antimicrobial Chemotherapy	64	5	dkp320			50	10.1093/jac/dkp320	https://www.scopus.com/inward/record.url?eid=2-s2.0-73949121326&partnerID=40&md5=3fb79fa3521021518a83e1940a6c5090	Article	Final	All Open Access, Hybrid Gold	Scopus	2-s2.0-73949121326
Kantiani, L., Farré, M., Asperger, D., Rubio, F., González, S., López de Alda, M.J., Petrović, M., Shelver, W.L., Barceló, D.	23018626500; 57199509083; 10440548800; 56703643000; 55427095900; 24504356500; 57216101383; 7004135887; 36013249500	Triclosan and methyl-triclosan monitoring study in the northeast of Spain using a magnetic particle enzyme immunoassay and confirmatory analysis by gas chromatography-mass spectrometry	2008	Journal of Hydrology	361	1-2		1	9	50	10.1016/j.jhydrol.2008.07.016	https://www.scopus.com/inward/record.url?eid=2-s2.0-52949132220&partnerID=40&md5=4006efa915e2883df89d8d7ccf4292be	Article	Final		Scopus	2-s2.0-52949132220
McBain, A.J., Bartolo, R.G., Catrenich, C.E., Charbonneau, D., Ledder, R.G., Gilbert, P.	7003343482; 7004507488; 6602074542; 7003694588; 6508270110; 55897749000	Effects of Triclosan-Containing Rinse on the Dynamics and Antimicrobial Susceptibility of In Vitro Plaque Ecosystems	2003	Antimicrobial Agents and Chemotherapy	47	11		3531	3538	50	10.1128/AAC.47.11.3531-3538.2003	https://www.scopus.com/inward/record.url?eid=2-s2.0-0242353959&partnerID=40&md5=540206cad3f29443eb29376a0d5ab533	Article	Final	All Open Access, Bronze, Green	Scopus	2-s2.0-0242353959
Tanner, E.M., Hallerbäck, M.U., Wikström, S., Lindh, C., Kiviranta, H., Gennings, C., Bornehag, C.-G.	57212109449; 24723929200; 24342556600; 35550365200; 6701467185; 7004630085; 6602932790	Early prenatal exposure to suspected endocrine disruptor mixtures is associated with lower IQ at age seven	2020	Environment International	134		105185			49	10.1016/j.envint.2019.105185	https://www.scopus.com/inward/record.url?eid=2-s2.0-85075991242&partnerID=40&md5=ed25610c3a674d79e54440d60360b5bf	Article	Final	All Open Access, Gold, Green	Scopus	2-s2.0-85075991242
Ojemaye, C.Y., Petrik, L.	57209045936; 57215090572	Occurrences, levels and risk assessment studies of emerging pollutants (pharmaceuticals, perfluoroalkyl and endocrine disrupting compounds) in fish samples from Kalk Bay harbour, South Africa	2019	Environmental Pollution	252			562	572	49	10.1016/j.envpol.2019.05.091	https://www.scopus.com/inward/record.url?eid=2-s2.0-85066826760&partnerID=40&md5=79b99aaceac2436f61098cc2151710e5	Article	Final	All Open Access, Green	Scopus	2-s2.0-85066826760
Rodríguez-Chueca, J., García-Cañibano, C., Lepistö, R.-J., Encinas, Á., Pellinen, J., Marugán, J.	55364280500; 57200958849; 57201883353; 23389111800; 57172402500; 6603104044	Intensification of UV-C tertiary treatment: Disinfection and removal of micropollutants by sulfate radical based Advanced Oxidation Processes	2019	Journal of Hazardous Materials				94	102	49	10.1016/j.jhazmat.2018.04.044	https://www.scopus.com/inward/record.url?eid=2-s2.0-85046344625&partnerID=40&md5=817ad5f64ad8df8b331b1edd72ce8578	Article	Final	All Open Access, Green	Scopus	2-s2.0-85046344625
Kumar, R., Sarmah, A.K., Padhye, L.P.	57220843218; 7004935422; 16234173100	Fate of pharmaceuticals and personal care products in a wastewater treatment plant with parallel secondary wastewater treatment train	2019	Journal of Environmental Management	233			649	659	49	10.1016/j.jenvman.2018.12.062	https://www.scopus.com/inward/record.url?eid=2-s2.0-85059231340&partnerID=40&md5=d58dc78382cc4bf3f7abaff7e3f43bfa	Article	Final		Scopus	2-s2.0-85059231340
Ashrap, P., Zheng, G., Wan, Y., Li, T., Hu, W., Li, W., Zhang, H., Zhang, Z., Hu, J.	57194460174; 56612678500; 35249527800; 57193392083; 57190689883; 57194465898; 57196355665; 35072254400; 8593703900	Discovery of a widespread metabolic pathway within and among phenolic xenobiotics	2017	Proceedings of the National Academy of Sciences of the United States of America	114	23		6062	6067	49	10.1073/pnas.1700558114	https://www.scopus.com/inward/record.url?eid=2-s2.0-85020314226&partnerID=40&md5=fd085bb91747740dfc05a8de5e62edbd	Article	Final	All Open Access, Bronze, Green	Scopus	2-s2.0-85020314226
Almeida, A.C., Gomes, T., Langford, K., Thomas, K.V., Tollefsen, K.E.	36981542200; 23993478700; 7004676960; 57203810448; 6602659979	Oxidative stress in the algae Chlamydomonas reinhardtii exposed to biocides	2017	Aquatic Toxicology	189			50	59	49	10.1016/j.aquatox.2017.05.014	https://www.scopus.com/inward/record.url?eid=2-s2.0-85020018043&partnerID=40&md5=ab11d72ef5322186816d86f5d3088690	Article	Final		Scopus	2-s2.0-85020018043
Han, C., Lim, Y.-H., Hong, Y.-C.	56964640200; 35210754700; 7403393231	Ten-year trends in urinary concentrations of triclosan and benzophenone-3 in the general U.S. population from 2003 to 2012	2016	Environmental Pollution	208			803	810	49	10.1016/j.envpol.2015.11.002	https://www.scopus.com/inward/record.url?eid=2-s2.0-84947337155&partnerID=40&md5=ffabde3032ec6a4f2b1b546d1f577689	Article	Final		Scopus	2-s2.0-84947337155
Davachi, S.M., Kaffashi, B.	36618710400; 6602665507	Preparation and characterization of Poly L-lactide/triclosan nanoparticles for specific antibacterial and medical applications	2015	International Journal of Polymeric Materials and Polymeric Biomaterials	64	10		497	508	49	10.1080/00914037.2014.977897	https://www.scopus.com/inward/record.url?eid=2-s2.0-84922753879&partnerID=40&md5=408122aafb02b0827794d4fa00552c85	Article	Final		Scopus	2-s2.0-84922753879
Halden, R.U.	6603585082	Epistemology of contaminants of emerging concern and literature meta-analysis	2015	Journal of Hazardous Materials	282			2	9	49	10.1016/j.jhazmat.2014.08.074	https://www.scopus.com/inward/record.url?eid=2-s2.0-84921267335&partnerID=40&md5=2dc47977a6b2f8300c52c513034e4d45	Article	Final	All Open Access, Green	Scopus	2-s2.0-84921267335
Den Hond, E., Paulussen, M., Geens, T., Bruckers, L., Baeyens, W., David, F., Dumont, E., Loots, I., Morrens, B., de Bellevaux, B.N., Nelen, V., Schoeters, G., Van Larebeke, N., Covaci, A.	6603870039; 57217765204; 23134782200; 6603241738; 16188106500; 7101713584; 7006724622; 23668163200; 24344889900; 7101629097; 6603545877; 34573619800; 35513898400; 7007134174	Biomarkers of human exposure to personal care products: Results from the Flemish Environment and Health Study (FLEHS 2007-2011)	2013	Science of the Total Environment	463-464			102	110	49	10.1016/j.scitotenv.2013.05.087	https://www.scopus.com/inward/record.url?eid=2-s2.0-84879465621&partnerID=40&md5=e303b32f6a69f32c6ef2a2903a801ad7	Article	Final	All Open Access, Green	Scopus	2-s2.0-84879465621
Lei, C., Hu, Y.-Y., He, M.-Z.	56270206300; 8912820700; 55568250700	Adsorption characteristics of triclosan from aqueous solution onto cetylpyridinium bromide (CPB) modified zeolites	2013	Chemical Engineering Journal	219			361	370	49	10.1016/j.cej.2012.12.099	https://www.scopus.com/inward/record.url?eid=2-s2.0-84873250152&partnerID=40&md5=e439a71b3ed3cece8d8fb6d9e2136eae	Article	Final		Scopus	2-s2.0-84873250152
Torres-Duarte, C., Viana, M.T., Vazquez-Duhalt, R.	32467558900; 7005844257; 57202221965	Laccase-mediated transformations of endocrine disrupting chemicals abolish binding affinities to estrogen receptors and their estrogenic activity in zebrafish	2012	Applied Biochemistry and Biotechnology	168	4		864	876	49	10.1007/s12010-012-9825-2	https://www.scopus.com/inward/record.url?eid=2-s2.0-84869123784&partnerID=40&md5=298207d2bf60a38ed4e109a81e1af87b	Article	Final		Scopus	2-s2.0-84869123784
Latimer, J., Forbes, S., McBain, A.J.	55221160300; 55220530100; 7003343482	Attenuated virulence and biofilm formation in Staphylococcus aureus following sublethal exposure to triclosan	2012	Antimicrobial Agents and Chemotherapy	56	6		3092	3100	49	10.1128/AAC.05904-11	https://www.scopus.com/inward/record.url?eid=2-s2.0-84861145970&partnerID=40&md5=a2a99c911ab033b7d436dd9fc378fa35	Article	Final	All Open Access, Bronze, Green	Scopus	2-s2.0-84861145970
Patel, M., Coogan, M.M.	7403721022; 7003574701	Antifungal activity of the plant Dodonaea viscosa var. angustifolia on Candida albicans from HIV-infected patients	2008	Journal of Ethnopharmacology	118	1		173	176	49	10.1016/j.jep.2008.03.009	https://www.scopus.com/inward/record.url?eid=2-s2.0-44149114950&partnerID=40&md5=7b2e4095a6f17ca4ba25b719d80b8520	Article	Final		Scopus	2-s2.0-44149114950
Coenye, T., Honraet, K., Rigole, P., Jimenez, P.N., Nelis, H.J.	7005822198; 16230222100; 35074879300; 56023651400; 7005655967	In vitro inhibition of Streptococcus mutans biofilm formation on hydroxyapatite by subinhibitory concentrations of anthraquinones	2007	Antimicrobial Agents and Chemotherapy	51	4		1541	1544	49	10.1128/AAC.00999-06	https://www.scopus.com/inward/record.url?eid=2-s2.0-34247117942&partnerID=40&md5=9be3a911bfd33a6acea9aa617c316006	Article	Final	All Open Access, Bronze, Green	Scopus	2-s2.0-34247117942
Ledder, R.G., Gilbert, P., Willis, C., McBain, A.J.	6508270110; 55897749000; 7103066627; 7003343482	Effects of chronic triclosan exposure upon the antimicrobial susceptibility of 40 ex-situ environmental and human isolates	2006	Journal of Applied Microbiology	100	5		1132	1140	49	10.1111/j.1365-2672.2006.02811.x	https://www.scopus.com/inward/record.url?eid=2-s2.0-33645845404&partnerID=40&md5=398448e9da2e183a1f586698b200241d	Article	Final		Scopus	2-s2.0-33645845404
Zafar, A.B., Gaydos, L.A., Furlong, W.B., Nguyen, M.H., Mennonna, P.A.	7004330324; 7004011429; 7004910338; 55415932600; 18344763600	Effectiveness of infection control program in controlling nosocomial Clostridium difficile	1998	American Journal of Infection Control	26	6		588	593	49	10.1053/ic.1998.v26.a84773	https://www.scopus.com/inward/record.url?eid=2-s2.0-0031702508&partnerID=40&md5=ec0bcbcdd096c58bd7b875e67cb1c2e4	Article	Final		Scopus	2-s2.0-0031702508
Kjærheim, V., Barkvoll, P., Waaler, S.M., Rölla, G.	18335429600; 7003546689; 55663403900; 7102256746	Triclosan inhibits histamine‐induced inflammation in human skin	1995	Journal of Clinical Periodontology	22	6		423	426	49	10.1111/j.1600-051X.1995.tb00172.x	https://www.scopus.com/inward/record.url?eid=2-s2.0-0029317763&partnerID=40&md5=e186e56526e1c039da0b90eb86d6baf9	Article	Final		Scopus	2-s2.0-0029317763
SVATUN, B., SAXTON, C.A., RÖLLA, G.	6701571495; 57225384625; 7102256746	Six‐month study of the effect of a dentifrice containing zinc citrate and triclosan on plaque, gingival health, and calculus	1990	European Journal of Oral Sciences	98	4		301	304	49	10.1111/j.1600-0722.1990.tb00976.x	https://www.scopus.com/inward/record.url?eid=2-s2.0-84989571832&partnerID=40&md5=8761f7eb0ee4f788157203b326d40e39	Article	Final		Scopus	2-s2.0-84989571832
Saxton, C.A., Lane, R.M., van der Ouderaa, F.	7005491863; 7402133377; 36845637000	The effects of a dentifrice containing a zinc salt and a non‐cationic antimicrobial agent on plaque and gingivitis	1987	Journal of Clinical Periodontology	14	3		144	148	49	10.1111/j.1600-051X.1987.tb00957.x	https://www.scopus.com/inward/record.url?eid=2-s2.0-0023142392&partnerID=40&md5=a215972074149748d4ff9c8aa0f65a60	Article	Final		Scopus	2-s2.0-0023142392
Albrecht, W., Kappenberg, F., Brecklinghaus, T., Stoeber, R., Marchan, R., Zhang, M., Ebbert, K., Kirschner, H., Grinberg, M., Leist, M., Moritz, W., Cadenas, C., Ghallab, A., Reinders, J., Vartak, N., van Thriel, C., Golka, K., Tolosa, L., Castell, J.V., Damm, G., Seehofer, D., Lampen, A., Braeuning, A., Buhrke, T., Behr, A.-C., Oberemm, A., Gu, X., Kittana, N., van de Water, B., Kreiling, R., F…	57197825180; 57205073598; 57205074829; 57189332176; 8340029300; 57229849800; 57224339549; 57209606902; 56404182300; 7005865830; 12792051900; 57220565109; 55205117800; 9234445200; 35796377800; 6602736631; 7004551939; 24081916500; 35512831200; 55323035900; 7003423952; 6701465381; 14018887900; 56993343600; 57193083278; 6603832352; 56496022600; 35867801800; 7003827454; 11540368200; 55933944100; 65067…	Prediction of human drug-induced liver injury (DILI) in relation to oral doses and blood concentrations	2019	Archives of Toxicology	93	6		1609	1637	48	10.1007/s00204-019-02492-9	https://www.scopus.com/inward/record.url?eid=2-s2.0-85065927875&partnerID=40&md5=d750faab6aaf50d8e920730fed10fd92	Article	Final	All Open Access, Hybrid Gold, Green	Scopus	2-s2.0-85065927875
Shao, Y., Chen, Z., Hollert, H., Zhou, S., Deutschmann, B., Seiler, T.-B.	55229633600; 55705609800; 6701325288; 57205680385; 56392808300; 9247915100	Toxicity of 10 organic micropollutants and their mixture: Implications for aquatic risk assessment	2019	Science of the Total Environment	666			1273	1282	48	10.1016/j.scitotenv.2019.02.047	https://www.scopus.com/inward/record.url?eid=2-s2.0-85062226765&partnerID=40&md5=2d1d04c40076f0723fd17e5129f8ebf8	Article	Final		Scopus	2-s2.0-85062226765
Bai, X., Acharya, K.	57189217127; 7005757793	Removal of seven endocrine disrupting chemicals (EDCs) from municipal wastewater effluents by a freshwater green alga	2019	Environmental Pollution	247			534	540	48	10.1016/j.envpol.2019.01.075	https://www.scopus.com/inward/record.url?eid=2-s2.0-85060940560&partnerID=40&md5=2549886fb4eed22c6571c8eea7cf9ee0	Article	Final		Scopus	2-s2.0-85060940560
Lu, S., Yu, Y., Ren, L., Zhang, X., Liu, G., Yu, Y.	35086587400; 57193061638; 56650492000; 55100348800; 55706485900; 55971990700	Estimation of intake and uptake of bisphenols and triclosan from personal care products by dermal contact	2018	Science of the Total Environment	621			1389	1396	48	10.1016/j.scitotenv.2017.10.088	https://www.scopus.com/inward/record.url?eid=2-s2.0-85031762303&partnerID=40&md5=b87e50b31ea192718b92b67f126a3e88	Article	Final		Scopus	2-s2.0-85031762303
Archana, G., Dhodapkar, R., Kumar, A.	57190574662; 6507054096; 23035218200	Ecotoxicological risk assessment and seasonal variation of some pharmaceuticals and personal care products in the sewage treatment plant and surface water bodies (lakes)	2017	Environmental Monitoring and Assessment	189	9	446			48	10.1007/s10661-017-6148-3	https://www.scopus.com/inward/record.url?eid=2-s2.0-85027411957&partnerID=40&md5=553fc1b8c6ce0129eca5458916fbd534	Article	Final		Scopus	2-s2.0-85027411957
Kalderis, D., Kayan, B., Akay, S., Kulaksiz, E., Gözmen, B.	23492393500; 6505646336; 56771006900; 57194015008; 6507693880	Adsorption of 2,4-dichlorophenol on paper sludge/wheat husk biochar: Process optimization and comparison with biochars prepared from wood chips, sewage sludge and HOG fuel/demolition waste	2017	Journal of Environmental Chemical Engineering	5	3		2222	2231	48	10.1016/j.jece.2017.04.039	https://www.scopus.com/inward/record.url?eid=2-s2.0-85018313057&partnerID=40&md5=09e30479970c381f5923dcd355b0cea4	Article	Final		Scopus	2-s2.0-85018313057
Yin, J., Wei, L., Shi, Y., Zhang, J., Wu, Q., Shao, B.	54881646800; 56918964900; 56714136800; 55861625400; 23092628400; 8712044800	Chinese population exposure to triclosan and triclocarban as measured via human urine and nails	2016	Environmental Geochemistry and Health	38	5		1125	1135	48	10.1007/s10653-015-9777-x	https://www.scopus.com/inward/record.url?eid=2-s2.0-84945157763&partnerID=40&md5=aa3242c46a22593949c30fb7211037fb	Article	Final		Scopus	2-s2.0-84945157763
Wu, X., Fu, Q., Gan, J.	56129579000; 57203914208; 8152964000	Metabolism of pharmaceutical and personal care products by carrot cell cultures	2016	Environmental Pollution	211			141	147	48	10.1016/j.envpol.2015.12.050	https://www.scopus.com/inward/record.url?eid=2-s2.0-84961741496&partnerID=40&md5=b1ba05ac7713596d73d6814abbf55742	Article	Final	All Open Access, Bronze, Green	Scopus	2-s2.0-84961741496
Silva, A.R.R., Cardoso, D.N., Cruz, A., Lourenço, J., Mendo, S., Soares, A.M.V.M., Loureiro, S.	55842337900; 56153739100; 55926620000; 15073284500; 6505928827; 57217386906; 8061131200	Ecotoxicity and genotoxicity of a binary combination of triclosan and carbendazim to Daphnia magna	2015	Ecotoxicology and Environmental Safety	115			279	290	48	10.1016/j.ecoenv.2015.02.022	https://www.scopus.com/inward/record.url?eid=2-s2.0-84923356463&partnerID=40&md5=ad642a8c332c8ef9f1bd7177f05fbf64	Article	Final	All Open Access, Bronze	Scopus	2-s2.0-84923356463
Arlos, M.J., Bragg, L.M., Parker, W.J., Servos, M.R.	56107413200; 14055631200; 7202344169; 55881105500	Distribution of selected antiandrogens and pharmaceuticals in a highly impacted watershed	2015	Water Research	72			40	50	48	10.1016/j.watres.2014.11.008	https://www.scopus.com/inward/record.url?eid=2-s2.0-84926372528&partnerID=40&md5=12d6621b19f53e425c61eee0b3697dde	Article	Final		Scopus	2-s2.0-84926372528
De Abreu, D.A.P., Cruz, J.M., Angulo, I., Losada, P.P.	36136863600; 7402505903; 16416445600; 56023220200	Mass transport studies of different additives in polyamide and exfoliated nanocomposite polyamide films for food industry	2010	Packaging Technology and Science	23	2		59	68	48	10.1002/pts.879	https://www.scopus.com/inward/record.url?eid=2-s2.0-77950675124&partnerID=40&md5=f284c40771206d8da9ec4f3b3370fe1e	Article	Final		Scopus	2-s2.0-77950675124
Niemi, W.D., Audi, J., Bush, B., Carpenter, D.O.	36891132200; 6506945168; 7102966727; 7201795413	PCBs reduce long-term potentiation in the CA1 region of rat hippocampus	1998	Experimental Neurology	151	1		26	34	48	10.1006/exnr.1998.6793	https://www.scopus.com/inward/record.url?eid=2-s2.0-0032080262&partnerID=40&md5=99658804bdc799d836ad01f7e1006fcb	Article	Final		Scopus	2-s2.0-0032080262
Husøy, T., Andreassen, M., Hjertholm, H., Carlsen, M.H., Norberg, N., Sprong, C., Papadopoulou, E., Sakhi, A.K., Sabaredzovic, A., Dirven, H.A.A.M.	6602818605; 55736718300; 8868037300; 7003428759; 57189058722; 56682083400; 37001799700; 6506149334; 50262974500; 6603854734	The Norwegian biomonitoring study from the EU project EuroMix: Levels of phenols and phthalates in 24-hour urine samples and exposure sources from food and personal care products	2019	Environment International	132		105103			47	10.1016/j.envint.2019.105103	https://www.scopus.com/inward/record.url?eid=2-s2.0-85071321918&partnerID=40&md5=3db48a2ce5c1afdc41dc294bfad1f4a6	Article	Final	All Open Access, Gold, Green	Scopus	2-s2.0-85071321918
Li, M., Xu, G., Guan, Z., Wang, Y., Yu, H., Yu, Y.	57219093172; 57207162368; 57197830350; 56075079500; 24342242100; 57197518701	Synthesis of Ag/BiVO 4 /rGO composite with enhanced photocatalytic degradation of triclosan	2019	Science of the Total Environment	664			230	239	47	10.1016/j.scitotenv.2019.02.027	https://www.scopus.com/inward/record.url?eid=2-s2.0-85061206891&partnerID=40&md5=46e9d29d323a21b75c01174089d546df	Article	Final		Scopus	2-s2.0-85061206891
Rocha, B.A., de Oliveira, A.R.M., Barbosa, F.	36197324800; 35562166800; 55567258200	A fast and simple air-assisted liquid-liquid microextraction procedure for the simultaneous determination of bisphenols, parabens, benzophenones, triclosan, and triclocarban in human urine by liquid chromatography-tandem mass spectrometry	2018	Talanta	183			94	101	47	10.1016/j.talanta.2018.02.052	https://www.scopus.com/inward/record.url?eid=2-s2.0-85042276280&partnerID=40&md5=0d66588956f19065c208224a8cc4b6a6	Article	Final	All Open Access, Bronze	Scopus	2-s2.0-85042276280
Dumville, J.C., Norman, G., Westby, M.J., Blazeby, J., Mcfarlane, E., Welton, N.J., O'connor, L., Cawthorne, J., George, R.P., Liu, Z., Crosbie, E.J.	6602492928; 12807009000; 8780086500; 7003664999; 56290920300; 9337815800; 57194112645; 55336310300; 56985223400; 55524042100; 57202967574	Intra-operative interventions for preventing surgical site infection: An overview of Cochrane reviews	2017	Cochrane Database of Systematic Reviews	2017	5	CD012653			47	10.1002/14651858.CD012653	https://www.scopus.com/inward/record.url?eid=2-s2.0-85018765658&partnerID=40&md5=a3be8f56b22ca35e26ed7c0474b4313b	Article	Final	All Open Access, Green	Scopus	2-s2.0-85018765658
Ferguson, K.K., Colacino, J.A., Lewis, R.C., Meeker, J.D.	47960986400; 15057540900; 55770373000; 7003970613	Personal care product use among adults in NHANES: Associations between urinary phthalate metabolites and phenols and use of mouthwash and sunscreen	2017	Journal of Exposure Science and Environmental Epidemiology	27	3		326	332	47	10.1038/jes.2016.27	https://www.scopus.com/inward/record.url?eid=2-s2.0-84966559872&partnerID=40&md5=161892853111f98fc80db380eac4254b	Article	Final	All Open Access, Green	Scopus	2-s2.0-84966559872
Lin, Y.-L.	8117560600	Effects of organic, biological and colloidal fouling on the removal of pharmaceuticals and personal care products by nanofiltration and reverse osmosis membranes	2017	Journal of Membrane Science	542			342	351	47	10.1016/j.memsci.2017.08.023	https://www.scopus.com/inward/record.url?eid=2-s2.0-85027576695&partnerID=40&md5=6d7f5e1107ce6745920a00b6b3582699	Article	Final		Scopus	2-s2.0-85027576695
Etzel, T.M., Calafat, A.M., Ye, X., Chen, A., Lanphear, B.P., Savitz, D.A., Yolton, K., Braun, J.M.	57193933751; 7005617310; 8902998000; 55447267000; 7006082907; 7102627126; 6507586213; 15126596700	Urinary triclosan concentrations during pregnancy and birth outcomes	2017	Environmental Research	156			505	511	47	10.1016/j.envres.2017.04.015	https://www.scopus.com/inward/record.url?eid=2-s2.0-85017551004&partnerID=40&md5=1cd4ca46d9d606f6ff1c136d518a73d1	Article	Final	All Open Access, Green	Scopus	2-s2.0-85017551004
Huygh, J., Clotman, K., Malarvannan, G., Covaci, A., Schepens, T., Verbrugghe, W., Dirinck, E., Van Gaal, L., Jorens, P.G.	24824507500; 56433476000; 24332343500; 7007134174; 37762057200; 6507537841; 15841781200; 7005249139; 7005805442	Considerable exposure to the endocrine disrupting chemicals phthalates and bisphenol-A in intensive care unit (ICU) patients	2015	Environment International	81			64	72	47	10.1016/j.envint.2015.04.008	https://www.scopus.com/inward/record.url?eid=2-s2.0-84929454156&partnerID=40&md5=8cc1c4f9227dd69f1473f87bc8ced264	Article	Final		Scopus	2-s2.0-84929454156
Li, S., Zhao, J., Wang, G., Zhu, Y., Rabito, F., Krousel-Wood, M., Chen, W., Whelton, P.K.	7409244756; 7410314762; 7407620568; 56235988800; 57203473529; 7003485045; 56124358100; 7103041111	Urinary triclosan concentrations are inversely associated with body mass index and waist circumference in the US general population: Experience in NHANES 2003-2010	2015	International Journal of Hygiene and Environmental Health	218	4		401	406	47	10.1016/j.ijheh.2015.03.004	https://www.scopus.com/inward/record.url?eid=2-s2.0-84928759404&partnerID=40&md5=2641741ee907e8150fd083eb17829a68	Article	Final	All Open Access, Green	Scopus	2-s2.0-84928759404
Ertit Taştan, B., Dönmez, G.	35742201400; 6602306821	Biodegradation of pesticide triclosan by A.Versicolor in simulated wastewater and semi-synthetic media	2015	Pesticide Biochemistry and Physiology	118			33	37	47	10.1016/j.pestbp.2014.11.002	https://www.scopus.com/inward/record.url?eid=2-s2.0-84924189436&partnerID=40&md5=fbe206c9fb680f9647f2c5b4902ff996	Article	Final		Scopus	2-s2.0-84924189436
Celeiro, M., Guerra, E., Lamas, J.P., Lores, M., Garcia-Jares, C., Llompart, M.	55654646400; 56116076800; 57201584338; 7003972363; 6603048574; 7004270052	Development of a multianalyte method based on micro-matrix-solid-phase dispersion for the analysis of fragrance allergens and preservatives in personal care products	2014	Journal of Chromatography A	1344			1	14	47	10.1016/j.chroma.2014.03.070	https://www.scopus.com/inward/record.url?eid=2-s2.0-84899925823&partnerID=40&md5=1e8b99dba6a83a953d17fb110ea6214e	Article	Final		Scopus	2-s2.0-84899925823
Dinwiddie, M.T., Terry, P.D., Chen, J.	56040868000; 7102527432; 7501880405	Recent evidence regarding triclosan and cancer risk	2014	International Journal of Environmental Research and Public Health	11	2		2209	2217	47	10.3390/ijerph110202209	https://www.scopus.com/inward/record.url?eid=2-s2.0-84894289392&partnerID=40&md5=89938d612af29927ae5adc98d5c7aa9c	Article	Final	All Open Access, Gold, Green	Scopus	2-s2.0-84894289392
Chen, F., Ying, G.-G., Ma, Y.-B., Chen, Z.-F., Lai, H.-J., Peng, F.-J.	55619289905; 7006664489; 12763343200; 55705669800; 37006582600; 55931230100	Field dissipation and risk assessment of typical personal care products TCC, TCS, AHTN and HHCB in biosolid-amended soils	2014	Science of the Total Environment	470-471			1078	1086	47	10.1016/j.scitotenv.2013.10.080	https://www.scopus.com/inward/record.url?eid=2-s2.0-84887660701&partnerID=40&md5=d5b2db8f03be8698b82b2d228b317e5e	Article	Final		Scopus	2-s2.0-84887660701
Ibrahim, N.A., Eid, B.M., Elmaaty, T.M.A., El-Aziz, E.A.	35546268600; 6602726974; 6603460941; 55631284900	A smart approach to add antibacterial functionality to cellulosic pigment prints	2013	Carbohydrate Polymers	94	1		612	618	47	10.1016/j.carbpol.2013.01.040	https://www.scopus.com/inward/record.url?eid=2-s2.0-84874132789&partnerID=40&md5=559e577c1d2107685544ec32d2075dc4	Article	Final		Scopus	2-s2.0-84874132789
Bernot, M.J., Smith, L., Frey, J.	8621477100; 57225855350; 35122720400	Human and veterinary pharmaceutical abundance and transport in a rural central Indiana stream influenced by confined animal feeding operations (CAFOs)	2013	Science of the Total Environment	445-446			219	230	47	10.1016/j.scitotenv.2012.12.039	https://www.scopus.com/inward/record.url?eid=2-s2.0-84872451777&partnerID=40&md5=d0d5537c2e7ecdea0cedf70a401cc03a	Article	Final		Scopus	2-s2.0-84872451777
Forgacs, A.L., Ding, Q., Jaremba, R.G., Huhtaniemi, I.T., Rahman, N.A., Zacharewski, T.R.	57188535147; 35313284000; 55228701600; 7102262318; 7101749314; 7005714434	BLTK1 murine leydig cells: A novel steroidogenic model for evaluating the effects of reproductive and developmental toxicants	2012	Toxicological Sciences	127	2		391	402	47	10.1093/toxsci/kfs121	https://www.scopus.com/inward/record.url?eid=2-s2.0-84861465078&partnerID=40&md5=fcdf84d33df6d721cfbd7c115e2d6644	Article	Final	All Open Access, Bronze	Scopus	2-s2.0-84861465078
Orsi, M., Noro, M.G., Essex, J.W.	23489798400; 7006000567; 7003710935	Dual-resolution molecular dynamics simulation of antimicrobials in biomembranes	2011	Journal of the Royal Society Interface	8	59		826	841	47	10.1098/rsif.2010.0541	https://www.scopus.com/inward/record.url?eid=2-s2.0-79955709659&partnerID=40&md5=8145579fbcf5793c11e54648466b13c6	Article	Final	All Open Access, Bronze, Green	Scopus	2-s2.0-79955709659
Faoagali, J., Fong, J., George, N., Mahoney, P., O'Rourke, V.	57200763674; 7102996837; 7102853215; 7006388452; 7801671778	Comparison of the immediate, residual, and cumulative antibacterial effects of Novaderm R, Novascrub R, Betadine Surgical Scrub, Hibiclens, and liquid soap	1995	AJIC: American Journal of Infection Control	23	6		337	343	47	10.1016/0196-6553(95)90263-5	https://www.scopus.com/inward/record.url?eid=2-s2.0-0029620979&partnerID=40&md5=31d74111dab35f41968f157067df5082	Article	Final		Scopus	2-s2.0-0029620979
Bellamy, K., Alcock, R., Babb, J.R., Davies, J.G., Ayliffe, G.A.J.	6701537795; 16210007000; 7102232864; 7404981207; 7006989771	A test for the assessment of 'hygienic' hand disinfection using rotavirus	1993	Journal of Hospital Infection	24	3		201	210	47	10.1016/0195-6701(93)90049-6	https://www.scopus.com/inward/record.url?eid=2-s2.0-0027181880&partnerID=40&md5=ad3e82f2d035d81681fa70fddad9e932	Article	Final		Scopus	2-s2.0-0027181880
Frederiksen, H., Nielsen, O., Koch, H.M., Skakkebaek, N.E., Juul, A., Jørgensen, N., Andersson, A.-M.	8254416100; 57201515895; 35336917300; 7102712220; 7004888537; 57201375325; 7202967700	Changes in urinary excretion of phthalates, phthalate substitutes, bisphenols and other polychlorinated and phenolic substances in young Danish men; 2009–2017	2020	International Journal of Hygiene and Environmental Health	223	1		93	105	46	10.1016/j.ijheh.2019.10.002	https://www.scopus.com/inward/record.url?eid=2-s2.0-85074421175&partnerID=40&md5=0078088b2902a39912c3644b0c3128f7	Article	Final		Scopus	2-s2.0-85074421175
Chuang, Y.-H., Liu, C.-H., Sallach, J.B., Hammerschmidt, R., Zhang, W., Boyd, S.A., Li, H.	56669264400; 54789896000; 56615231200; 25939687000; 56123374700; 7201529080; 54884931800	Mechanistic study on uptake and transport of pharmaceuticals in lettuce from water	2019	Environment International	131		104976			46	10.1016/j.envint.2019.104976	https://www.scopus.com/inward/record.url?eid=2-s2.0-85069561876&partnerID=40&md5=dbd51bae323a4831d9202f710082464a	Article	Final	All Open Access, Gold, Green	Scopus	2-s2.0-85069561876
Ribado, J.V., Ley, C., Haggerty, T.D., Tkachenko, E., Bhatt, A.S., Parsonnet, J.	56052281100; 7005238684; 35612048500; 57195404405; 57203685536; 7005136877	Household triclosan and triclocarban effects on the infant and maternal microbiome	2017	EMBO Molecular Medicine	9	12		1732	1741	46	10.15252/emmm.201707882	https://www.scopus.com/inward/record.url?eid=2-s2.0-85031318987&partnerID=40&md5=d06208291f11a8ac30f340e03edcc964	Article	Final	All Open Access, Gold, Green	Scopus	2-s2.0-85031318987
Buckley, J.P., Herring, A.H., Wolff, M.S., Calafat, A.M., Engel, S.M.	24401008400; 7005521288; 7403308642; 7005617310; 8701919800	Prenatal exposure to environmental phenols and childhood fat mass in the Mount Sinai Children's Environmental Health Study	2016	Environment International	91			350	356	46	10.1016/j.envint.2016.03.019	https://www.scopus.com/inward/record.url?eid=2-s2.0-84961924280&partnerID=40&md5=86e46e60eadab80ec23821753ab3e476	Article	Final	All Open Access, Green	Scopus	2-s2.0-84961924280
Ulubayram, K., Calamak, S., Shahbazi, R., Eroglu, I.	6603354213; 56286446700; 57188955362; 15770225400	Nanofibers based antibacterial drug design, delivery and applications	2015	Current Pharmaceutical Design	21	15		1930	1943	46	10.2174/1381612821666150302151804	https://www.scopus.com/inward/record.url?eid=2-s2.0-84928974845&partnerID=40&md5=fa5d9133e754c5bd5041aeb0957d4d90	Article	Final		Scopus	2-s2.0-84928974845
Petersen, K., Heiaas, H.H., Tollefsen, K.E.	35118026500; 36477226400; 6602659979	Combined effects of pharmaceuticals, personal care products, biocides and organic contaminants on the growth of Skeletonema pseudocostatum	2014	Aquatic Toxicology	150			450	454	46	10.1016/j.aquatox.2014.02.013	https://www.scopus.com/inward/record.url?eid=2-s2.0-84896047789&partnerID=40&md5=2abb58a2e49563a805faa2662a0c75b5	Article	Final	All Open Access, Green	Scopus	2-s2.0-84896047789
Lamarsalle, L., Hunt, B., Schauf, M., Szwarcensztein, K., Valentine, W.J.	9734507800; 55508288400; 56016874200; 11241327900; 7007139157	Evaluating the clinical and economic burden of healthcare-associated infections during hospitalization for surgery in France	2013	Epidemiology and Infection	141	12		2473	2482	46	10.1017/S0950268813000253	https://www.scopus.com/inward/record.url?eid=2-s2.0-84893096205&partnerID=40&md5=d5cca504ea65eab2b97466bbe298e5b9	Article	Final	All Open Access, Bronze, Green	Scopus	2-s2.0-84893096205
Chen, M.-J., Liu, Y.-T., Lin, C.-W., Ponnusamy, V.K., Jen, J.-F.	55733297100; 55574097800; 55573904300; 51261449800; 7101875665	Rapid determination of triclosan in personal care products using new in-tube based ultrasound-assisted salt-induced liquid-liquid microextraction coupled with high performance liquid chromatography-ultraviolet detection	2013	Analytica Chimica Acta	767	1		81	87	46	10.1016/j.aca.2013.01.014	https://www.scopus.com/inward/record.url?eid=2-s2.0-84875110600&partnerID=40&md5=66c6cf20543884706ca1c3b07b7b90cd	Article	Final		Scopus	2-s2.0-84875110600
Lopez-Roldan, R., Kazlauskaite, L., Ribo, J., Riva, M.C., González, S., Cortina, J.L.	36169558500; 55252842100; 7006454108; 57210972230; 55427095900; 7006390641	Evaluation of an automated luminescent bacteria assay for in situ aquatic toxicity determination	2012	Science of the Total Environment	440			307	313	46	10.1016/j.scitotenv.2012.05.043	https://www.scopus.com/inward/record.url?eid=2-s2.0-84868697666&partnerID=40&md5=28ef0e63a7bdbcbd818c3a1fa573b2d0	Article	Final		Scopus	2-s2.0-84868697666
Langdon, K.A., Warne, M.S.J., Smernik, R.J., Shareef, A., Kookana, R.S.	36721437700; 57153693100; 6701718524; 9038707500; 7004044324	Selected personal care products and endocrine disruptors in biosolids: An Australia-wide survey	2011	Science of the Total Environment	409	6		1075	1081	46	10.1016/j.scitotenv.2010.12.013	https://www.scopus.com/inward/record.url?eid=2-s2.0-78751702148&partnerID=40&md5=1f3ae9c4b7219636bfb23d931579ef67	Article	Final		Scopus	2-s2.0-78751702148
Inoue, Y., Hata, T., Kawai, S., Okamura, H., Nishida, T.	35932239200; 35329578900; 35272301100; 57191939418; 7402547402	Elimination and detoxification of triclosan by manganese peroxidase from white rot fungus	2010	Journal of Hazardous Materials	180	1-3		764	767	46	10.1016/j.jhazmat.2010.04.024	https://www.scopus.com/inward/record.url?eid=2-s2.0-77954533822&partnerID=40&md5=e595324f41d30bd9ce852e5a95ef5ccf	Article	Final	All Open Access, Green	Scopus	2-s2.0-77954533822
Iconomopoulou, S.M., Andreopoulou, A.K., Soto, A., Kallitsis, J.K., Voyiatzis, G.A.	6508174101; 6603162697; 15050881200; 35557523400; 6701382937	Incorporation of low molecular weight biocides into polystyrene-divinyl benzene beads with controlled release characteristics	2005	Journal of Controlled Release	102	1		223	233	46	10.1016/j.jconrel.2004.10.006	https://www.scopus.com/inward/record.url?eid=2-s2.0-11844263271&partnerID=40&md5=98f7260f1dd08c045158a52306809616	Article	Final		Scopus	2-s2.0-11844263271
Archila, L., Bartizek, R.D., Winston, J.L., Biesbrock, A.R., McClanahan, S.F., He, T.	6603164793; 7003875369; 7006607642; 7006881075; 7004127236; 12761613300	The comparative efficacy of stabilized stannous fluoride/sodium hexametaphosphate dentifrice and sodium fluoride/triclosan/copolymer dentifrice for the control of gingivitis: A 6-month randomized clinical study	2004	Journal of Periodontology	75	12		1592	1599	46	10.1902/jop.2004.75.12.1592	https://www.scopus.com/inward/record.url?eid=2-s2.0-13844316608&partnerID=40&md5=47cc7ad0af9252a276045aabc88efce4	Article	Final		Scopus	2-s2.0-13844316608
Murphy, G.J., Pararajasingam, R., Nasim, A., Dennis, M.J., Sayers, R.D.	7402791961; 6603069373; 7005985157; 35594220400; 16747911400	Methicillin-resistant Staphylococcus aureus infection in vascular surgical patients	2001	Annals of the Royal College of Surgeons of England	83	3		158	163	46		https://www.scopus.com/inward/record.url?eid=2-s2.0-0034985778&partnerID=40&md5=69e690912a5847cb6ec07b020d7a59eb	Article	Final		Scopus	2-s2.0-0034985778
Kaye, E.T.	7003473282	Topical antibacterial agents	2000	Infectious Disease Clinics of North America	14	2		321	339	46	10.1016/S0891-5520(05)70250-6	https://www.scopus.com/inward/record.url?eid=2-s2.0-0034025859&partnerID=40&md5=dad1a3b40dc65d1cc08cb305ed799f87	Article	Final		Scopus	2-s2.0-0034025859
McClanahan, S.F., Beiswanger, B.B., Bartizek, R.D., Lanzalaco, A.C., Bacca, L., White, D.J.	7004127236; 7003961081; 7003875369; 6602259903; 6603217342; 7404818417	A Comparison of Stabilized Stannous Fluoride Dentifrice and Triclosan/Copolymer Dentifrice for Efficacy in the Reduction of Gingivitis and Gingival Bleeding: Six-Month Clinical Results	1997	Journal of Clinical Dentistry	8	2		39	45	46		https://www.scopus.com/inward/record.url?eid=2-s2.0-0030956566&partnerID=40&md5=cd1c4c0c5a8e4a7508302ae1a1835d1c	Article	Final		Scopus	2-s2.0-0030956566
Pico, Y., Belenguer, V., Corcellas, C., Diaz-Cruz, M.S., Eljarrat, E., Farré, M., Gago-Ferrero, P., Huerta, B., Navarro-Ortega, A., Petrovic, M., Rodríguez-Mozaz, S., Sabater, L., Santín, G., Barcelo, D.	7004372418; 55945292000; 55251737700; 6701422429; 7003358713; 57199509083; 37080538300; 55240531000; 35741360400; 57216101383; 55940978800; 56410651800; 55937286200; 36013249500	Contaminants of emerging concern in freshwater fish from four Spanish Rivers	2019	Science of the Total Environment	659			1186	1198	45	10.1016/j.scitotenv.2018.12.366	https://www.scopus.com/inward/record.url?eid=2-s2.0-85059541577&partnerID=40&md5=11a3e629c3097f4fe507dd431acbcccf	Article	Final		Scopus	2-s2.0-85059541577
Berger, K.P., Kogut, K.R., Bradman, A., She, J., Gavin, Q., Zahedi, R., Parra, K.L., Harley, K.G.	57195470507; 36872883100; 6602211513; 7102576690; 56005595600; 57191376778; 56736413200; 7003344120	Personal care product use as a predictor of urinary concentrations of certain phthalates, parabens, and phenols in the HERMOSA study	2019	Journal of Exposure Science and Environmental Epidemiology	29	1		21	32	45	10.1038/s41370-017-0003-z	https://www.scopus.com/inward/record.url?eid=2-s2.0-85040220383&partnerID=40&md5=ae33a9821c84177d6408725f3dde36f0	Article	Final	All Open Access, Green	Scopus	2-s2.0-85040220383
Iyer, A.P., Xue, J., Honda, M., Robinson, M., Kumosani, T.A., Abulnaja, K., Kannan, K.	55856823800; 56479798000; 57191342023; 57195930888; 6602657349; 6506521095; 7101630491	Urinary levels of triclosan and triclocarban in several Asian countries, Greece and the USA: Association with oxidative stress	2018	Environmental Research	160			91	96	45	10.1016/j.envres.2017.09.021	https://www.scopus.com/inward/record.url?eid=2-s2.0-85030162863&partnerID=40&md5=9d0301f815535981481c07d907b3d378	Article	Final		Scopus	2-s2.0-85030162863
Vystavna, Y., Frkova, Z., Marchand, L., Vergeles, Y., Stolberg, F.	41262606200; 56079277400; 36489908600; 41262433200; 6507656156	Removal efficiency of pharmaceuticals in a full scale constructed wetland in East Ukraine	2017	Ecological Engineering	108			50	58	45	10.1016/j.ecoleng.2017.08.009	https://www.scopus.com/inward/record.url?eid=2-s2.0-85027867665&partnerID=40&md5=9fb3ee248c314a7a848938fd640d251e	Article	Final		Scopus	2-s2.0-85027867665
Wei, L., Qiao, P., Shi, Y., Ruan, Y., Yin, J., Wu, Q., Shao, B.	56918964900; 57193071845; 56714136800; 55937678300; 54881646800; 23092628400; 8712044800	Triclosan/triclocarban levels in maternal and umbilical blood samples and their association with fetal malformation	2017	Clinica Chimica Acta	466			133	137	45	10.1016/j.cca.2016.12.024	https://www.scopus.com/inward/record.url?eid=2-s2.0-85010378959&partnerID=40&md5=9034ab2272291d5d511e0174494dd4d4	Article	Final		Scopus	2-s2.0-85010378959
Gasperi, J., Geara, D., Lorgeoux, C., Bressy, A., Zedek, S., Rocher, V., El Samrani, A., Chebbo, G., Moilleron, R.	8970518400; 56252191400; 16043222300; 56274329800; 56252527500; 6603553098; 6508357314; 11239514300; 6602459872	First assessment of triclosan, triclocarban and paraben mass loads at a very large regional scale: Case of Paris conurbation (France)	2014	Science of the Total Environment	493			854	861	45	10.1016/j.scitotenv.2014.06.079	https://www.scopus.com/inward/record.url?eid=2-s2.0-84903852635&partnerID=40&md5=1ef1e0b8ff5a0cc9977760f562eb35c5	Article	Final	All Open Access, Green	Scopus	2-s2.0-84903852635
Banihashemi, B., Droste, R.L.	54893953000; 7006384199	Sorption-desorption and biosorption of bisphenol A, triclosan, and 17α-ethinylestradiol to sewage sludge	2014	Science of the Total Environment	487	1		813	821	45	10.1016/j.scitotenv.2013.12.116	https://www.scopus.com/inward/record.url?eid=2-s2.0-84900794449&partnerID=40&md5=5509fdc418a6a64c1b2850a9e14048fa	Article	Final		Scopus	2-s2.0-84900794449
Alvarez-Rivera, G., Vila, M., Lores, M., Garcia-Jares, C., Llompart, M.	46260951200; 56072501600; 7003972363; 6603048574; 7004270052	Development of a multi-preservative method based on solid-phase microextraction-gas chromatography-tandem mass spectrometry for cosmetic analysis	2014	Journal of Chromatography A	1339			13	25	45	10.1016/j.chroma.2014.02.075	https://www.scopus.com/inward/record.url?eid=2-s2.0-84897917290&partnerID=40&md5=2190776979e52e827f3bce0951254826	Article	Final		Scopus	2-s2.0-84897917290
Donnachie, R.L., Johnson, A.C., Moeckel, C., Pereira, M.G., Sumpter, J.P.	55982444800; 7410013329; 14424272300; 7401842714; 7005149055	Using risk-ranking of metals to identify which poses the greatest threat to freshwater organisms in the UK	2014	Environmental Pollution	194			17	23	45	10.1016/j.envpol.2014.07.008	https://www.scopus.com/inward/record.url?eid=2-s2.0-84905159518&partnerID=40&md5=a62f3722f993108e91a5386394e68c51	Article	Final	All Open Access, Hybrid Gold	Scopus	2-s2.0-84905159518
Uter, W., Gefeller, O., John, S.M., Schnuch, A., Geier, J.	7005681849; 7005075630; 24537218600; 7006823447; 7004571596	Contact allergy to ingredients of hair cosmetics - A comparison of female hairdressers and clients based on IVDK 2007-2012 data	2014	Contact Dermatitis	71	1		13	20	45	10.1111/cod.12196	https://www.scopus.com/inward/record.url?eid=2-s2.0-84902551721&partnerID=40&md5=9b16ad7b259f36496a1bfb1792646676	Article	Final		Scopus	2-s2.0-84902551721
Mathews, S., Henderson, S., Reinhold, D.	57205297170; 35620183100; 15763771000	Uptake and accumulation of antimicrobials, triclocarban and triclosan, by food crops in a hydroponic system	2014	Environmental Science and Pollution Research	21	9		6025	6033	45	10.1007/s11356-013-2474-3	https://www.scopus.com/inward/record.url?eid=2-s2.0-84899415096&partnerID=40&md5=89c9890ab7bfe8f22e821a90b6109bc9	Article	Final		Scopus	2-s2.0-84899415096
Martínez-Paz, P., Morales, M., Martínez-Guitarte, J.L., Morcillo, G.	36608548700; 7202590611; 15765621100; 6701866410	Genotoxic effects of environmental endocrine disruptors on the aquatic insect Chironomus riparius evaluated using the comet assay	2013	Mutation Research - Genetic Toxicology and Environmental Mutagenesis	758	1-2		41	47	45	10.1016/j.mrgentox.2013.09.005	https://www.scopus.com/inward/record.url?eid=2-s2.0-84888001760&partnerID=40&md5=082543851fb4e77f16c38aa64c377573	Article	Final		Scopus	2-s2.0-84888001760
Pinto, P.I.S., Guerreiro, E.M., Power, D.M.	10240774300; 55734329400; 7101806760	Triclosan interferes with the thyroid axis in the zebrafish (Danio rerio)	2013	Toxicology Research	2	1		60	69	45	10.1039/c2tx20005h	https://www.scopus.com/inward/record.url?eid=2-s2.0-84877930884&partnerID=40&md5=a59ab31c37e61d0eede2a5092cf8db0e	Article	Final		Scopus	2-s2.0-84877930884
Kim, D., Han, J., Choi, Y.	7409765735; 56170989100; 56173125800	On-line solid-phase microextraction of triclosan, bisphenol A, chlorophenols, and selected pharmaceuticals in environmental water samples by high-performance liquid chromatography-ultraviolet detection	2013	Analytical and Bioanalytical Chemistry	405	1		377	387	45	10.1007/s00216-012-6490-9	https://www.scopus.com/inward/record.url?eid=2-s2.0-84872287129&partnerID=40&md5=9015a2a97ce0bd531cd1a4a47486a912	Article	Final		Scopus	2-s2.0-84872287129
Chen, M., Zhu, P., Xu, B., Zhao, R., Qiao, S., Chen, X., Tang, R., Wu, D., Song, L., Wang, S., Xia, Y., Wang, X.	55607409200; 54889262800; 57225855622; 7401975843; 25957758500; 55329666300; 7202300237; 57044228600; 35244087700; 8415274200; 8334243300; 35243849100	Determination of nine environmental phenols in urine by ultra-high-performance liquid chromatography-tandem mass spectrometry.	2012	Journal of analytical toxicology	36	9		608	615	45	10.1093/jat/bks072	https://www.scopus.com/inward/record.url?eid=2-s2.0-84874350336&partnerID=40&md5=65f043c37c820ef3923f431f66f7c008	Article	Final	All Open Access, Bronze, Green	Scopus	2-s2.0-84874350336
Daughton, C.G., Ruhoy, I.S.	35609664600; 23136014800	Green pharmacy and pharmEcovigilance: Prescribing and the planet	2011	Expert Review of Clinical Pharmacology	4	2		211	232	45	10.1586/ecp.11.6	https://www.scopus.com/inward/record.url?eid=2-s2.0-79952752854&partnerID=40&md5=f8946afdc5bcd45e26f917c170cce9a1	Article	Final		Scopus	2-s2.0-79952752854
Roh, H., Chu, K.-H.	15766362600; 57191864486	A 17β-estradiol-utilizing bacterium, sphingomonas strain KC8: Part i - Characterization and abundance in wastewater treatment plants	2010	Environmental Science and Technology	44	13		4943	4950	45	10.1021/es1001902	https://www.scopus.com/inward/record.url?eid=2-s2.0-77954276884&partnerID=40&md5=43334d4abeb7974809f0895b7f0f83f6	Article	Final		Scopus	2-s2.0-77954276884
Ramberg, P., Lindhe, J., Botticelli, D., Botticelli., A.	6701351939; 57203625223; 6601962395; 57200675062	The effect of a triclosan dentifrice on mucositis in subjects with dental implants: A six-month clinical study	2009	Journal of Clinical Dentistry	20	3		103	107	45		https://www.scopus.com/inward/record.url?eid=2-s2.0-70249121783&partnerID=40&md5=a46873a3f4b9a44e0578112561451659	Article	Final		Scopus	2-s2.0-70249121783
Servos, M.R., Smith, M., McInnis, R., Burnison, B.K., Lee, B.-H., Seto, P., Backus, S.	55881105500; 57198460824; 6701540086; 35562395100; 56124588800; 14049015600; 57196315759	The presence of selected pharmaceuticals and the antimicrobial triclosan in drinking water in Ontario, Canada	2007	Water Quality Research Journal of Canada	42	2		130	137	45	10.2166/wqrj.2007.016	https://www.scopus.com/inward/record.url?eid=2-s2.0-38949089995&partnerID=40&md5=4c41366809e017cd80d6614b609b16ce	Article	Final		Scopus	2-s2.0-38949089995
Champlin, F.R., Ellison, M.L., Bullard, J.W., Conrad, R.S.	6604059296; 57198201663; 7004689137; 7202263867	Effect of outer membrane permeabilisation on intrinsic resistance to low triclosan levels in Pseudomonas aeruginosa	2005	International Journal of Antimicrobial Agents	26	2		159	164	45	10.1016/j.ijantimicag.2005.04.020	https://www.scopus.com/inward/record.url?eid=2-s2.0-22544466136&partnerID=40&md5=dbc7749a2a609c2660d963e0f683b87d	Article	Final		Scopus	2-s2.0-22544466136
Kapoor, M., Gopalakrishnapai, J., Surolia, N., Surolia, A.	34770318500; 8041388400; 57211728502; 7103147506	Mutational analysis of the triclosan-binding region of enoyl-ACP (acyl-carrier protein) reductase from Plasmodium falciparum	2004	Biochemical Journal	381	3		735	741	45	10.1042/BJ20040302	https://www.scopus.com/inward/record.url?eid=2-s2.0-4344584118&partnerID=40&md5=33868987dab55bcfeb9c5893b8ec4234	Article	Final	All Open Access, Green	Scopus	2-s2.0-4344584118
Tan, L., Nielsen, N.H., Young, D.C., Trizna, Z., Dickinson, B.	36856283600; 7201352265; 55458466200; 57071683900; 7005781970	Use of antimicrobial agents in consumer products	2002	Archives of Dermatology	138	8		1082	1086	45	10.1001/archderm.138.8.1082	https://www.scopus.com/inward/record.url?eid=2-s2.0-0036348258&partnerID=40&md5=a97a9ff3415268de9c29d75b2b0436a9	Article	Final		Scopus	2-s2.0-0036348258
Moran, J.M.	7402046442	Chemical plaque control - Prevention for the masses	1997	Periodontology 2000	15	1		109	117	45	10.1111/j.1600-0757.1997.tb00110.x	https://www.scopus.com/inward/record.url?eid=2-s2.0-0031241890&partnerID=40&md5=34bd3ef9673a424df27ce572df0a3683	Article	Final		Scopus	2-s2.0-0031241890
Aker, A.M., Ferguson, K.K., Rosario, Z.Y., Mukherjee, B., Alshawabkeh, A.N., Calafat, A.M., Cordero, J.F., Meeker, J.D.	57190249585; 47960986400; 56676307100; 7202760576; 7003500581; 7005617310; 57208384016; 7003970613	A repeated measures study of phenol, paraben and Triclocarban urinary biomarkers and circulating maternal hormones during gestation in the Puerto Rico PROTECT cohort	2019	Environmental Health: A Global Access Science Source	18	1	28			44	10.1186/s12940-019-0459-5	https://www.scopus.com/inward/record.url?eid=2-s2.0-85063773988&partnerID=40&md5=fc6caa5fc5170a200303c4c909b05a31	Article	Final	All Open Access, Gold, Green	Scopus	2-s2.0-85063773988
Ma, X., Wan, Y., Wu, M., Xu, Y., Xu, Q., He, Z., Xia, W.	57204140784; 56424737100; 57309133400; 57204144701; 57204146195; 47061400600; 8227791000	Occurrence of benzophenones, parabens and triclosan in the Yangtze River of China, and the implications for human exposure	2018	Chemosphere	213			517	525	44	10.1016/j.chemosphere.2018.09.084	https://www.scopus.com/inward/record.url?eid=2-s2.0-85054687524&partnerID=40&md5=06d1b8884a25d42b1a5111a76fcce188	Article	Final		Scopus	2-s2.0-85054687524
Wang, S., Poon, K., Cai, Z.	57207088223; 55155557900; 7402904946	Removal and metabolism of triclosan by three different microalgal species in aquatic environment	2018	Journal of Hazardous Materials	342			643	650	44	10.1016/j.jhazmat.2017.09.004	https://www.scopus.com/inward/record.url?eid=2-s2.0-85029009898&partnerID=40&md5=8504ce6e36f53290b3bbeaeaf60539d1	Article	Final		Scopus	2-s2.0-85029009898
Ring, C.L., Pearce, R.G., Setzer, R.W., Wetmore, B.A., Wambaugh, J.F.	35782394100; 56814374300; 6603813509; 6507642937; 36136138200	Identifying populations sensitive to environmental chemicals by simulating toxicokinetic variability	2017	Environment International	106			105	118	44	10.1016/j.envint.2017.06.004	https://www.scopus.com/inward/record.url?eid=2-s2.0-85020770832&partnerID=40&md5=2b5ab61ea51752fd6461c6e3ddfc1b0e	Article	Final	All Open Access, Green	Scopus	2-s2.0-85020770832
Park, J.C., Han, J., Lee, M.-C., Seo, J.S., Lee, J.-S.	57202928223; 55590477600; 56576508200; 8209509200; 57201265245	Effects of triclosan (TCS) on fecundity, the antioxidant system, and oxidative stress-mediated gene expression in the copepod Tigriopus japonicus	2017	Aquatic Toxicology	189			16	24	44	10.1016/j.aquatox.2017.05.012	https://www.scopus.com/inward/record.url?eid=2-s2.0-85020040724&partnerID=40&md5=f58bbe8e0e690d078b424d5e73f6af39	Article	Final		Scopus	2-s2.0-85020040724
Shim, J., Weatherly, L.M., Luc, R.H., Dorman, M.T., Neilson, A., Ng, R., Kim, C.H., Millard, P.J., Gosse, J.A.	56224827500; 56224866800; 57190120691; 57190128841; 57205396970; 57220720683; 36137114700; 7102373843; 15753409100	Triclosan is a mitochondrial uncoupler in live zebrafish	2016	Journal of Applied Toxicology	36	12		1662	1667	44	10.1002/jat.3311	https://www.scopus.com/inward/record.url?eid=2-s2.0-84991201904&partnerID=40&md5=b677d451b3ee78f02fba8069916389c5	Article	Final	All Open Access, Green	Scopus	2-s2.0-84991201904
Papaevangelou, V.A., Gikas, G.D., Tsihrintzis, V.A., Antonopoulou, M., Konstantinou, I.K.	55396873100; 13605669000; 7004433817; 55253100600; 6603935934	Removal of Endocrine Disrupting Chemicals in HSF and VF pilot-scale constructed wetlands	2016	Chemical Engineering Journal	294			146	156	44	10.1016/j.cej.2016.02.103	https://www.scopus.com/inward/record.url?eid=2-s2.0-84959509493&partnerID=40&md5=2aeb7ba408821155698b1b70068a9da6	Article	Final		Scopus	2-s2.0-84959509493
Weiss, L., Arbuckle, T.E., Fisher, M., Ramsay, T., Mallick, R., Hauser, R., LeBlanc, A., Walker, M., Dumas, P., Lang, C.	56465377900; 7004047475; 7403500364; 8278133500; 54967121800; 55499639100; 36907308400; 7403869005; 36847643800; 56465389000	Temporal variability and sources of triclosan exposure in pregnancy	2015	International Journal of Hygiene and Environmental Health	218	6		507	513	44	10.1016/j.ijheh.2015.04.003	https://www.scopus.com/inward/record.url?eid=2-s2.0-84983208683&partnerID=40&md5=597cd7b74dab9f5f3bd7023f27894107	Article	Final	All Open Access, Hybrid Gold	Scopus	2-s2.0-84983208683
Kaserzon, S.L., Hawker, D.W., Kennedy, K., Bartkow, M., Carter, S., Booij, K., Mueller, J.F.	36100213600; 56189802100; 7202741185; 7801530005; 55508327500; 6701812501; 57212221160	Characterisation and comparison of the uptake of ionizable and polar pesticides, pharmaceuticals and personal care products by POCIS and Chemcatchers	2014	Environmental Science: Processes and Impacts	16	11		2517	2526	44	10.1039/c4em00392f	https://www.scopus.com/inward/record.url?eid=2-s2.0-84908209967&partnerID=40&md5=4cdb71c0d0ffb3dfb0b14ed2e0bb715b	Article	Final	All Open Access, Green	Scopus	2-s2.0-84908209967
Edmonds, S.L., Zapka, C., Kasper, D., Gerber, R., McCormack, R., Macinga, D., Johnson, S., Sambol, S., Fricker, C., Arbogast, J., Gerding, D.N.	36695777400; 36167817500; 36446050400; 36445546100; 37061325400; 6603006070; 7406331336; 6603660357; 37060718900; 7003739374; 7005939644	Effectiveness of hand hygiene for removal of Clostridium difficile spores from hands	2013	Infection Control and Hospital Epidemiology	34	3		302	305	44	10.1086/669521	https://www.scopus.com/inward/record.url?eid=2-s2.0-84873675007&partnerID=40&md5=7f8267c2ce77776f345a867430bc8510	Article	Final		Scopus	2-s2.0-84873675007
Cullinan, M.P., Palmer, J.E., Carle, A.D., West, M.J., Seymour, G.J.	7004069335; 9633078800; 6701443715; 35419377800; 7102909412	Long term use of triclosan toothpaste and thyroid function	2012	Science of the Total Environment	416			75	79	44	10.1016/j.scitotenv.2011.11.063	https://www.scopus.com/inward/record.url?eid=2-s2.0-84856208935&partnerID=40&md5=dc7e6685be4e4881ba9124c0e0017fdc	Article	Final		Scopus	2-s2.0-84856208935
Langdon, K.A., Warne, M.S.J., Smernik, R.J., Shareef, A., Kookana, R.S.	36721437700; 57153693100; 6701718524; 9038707500; 7004044324	Field dissipation of 4-nonylphenol, 4-t-octylphenol, triclosan and bisphenol A following land application of biosolids	2012	Chemosphere	86	10		1050	1058	44	10.1016/j.chemosphere.2011.11.057	https://www.scopus.com/inward/record.url?eid=2-s2.0-84856549790&partnerID=40&md5=2f8ed6a2bd1ea113fea41a23594ce9a3	Article	Final		Scopus	2-s2.0-84856549790
Tamura, I., Kanbara, Y., Saito, M., Horimoto, K., Satoh, M., Yamamoto, H., Oyama, Y.	35238963500; 57060185900; 55727960300; 9839803800; 7401945048; 57202895474; 7201858711	Triclosan, an antibacterial agent, increases intracellular Zn2+ concentration in rat thymocytes: Its relation to oxidative stress	2012	Chemosphere	86	1		70	75	44	10.1016/j.chemosphere.2011.09.009	https://www.scopus.com/inward/record.url?eid=2-s2.0-82555169611&partnerID=40&md5=b50fd3d588231fc9e0e660e8a9b6c6b0	Article	Final		Scopus	2-s2.0-82555169611
Lajeunesse, A., Gagnon, C.	16199507900; 7102066614	Determination of acidic pharmaceutical products and carbamazepine in roughly primary-treated wastewater by solid-phase extraction and gas chromatography-tandem mass spectrometry	2007	International Journal of Environmental Analytical Chemistry	87	8		565	578	44	10.1080/03067310701189083	https://www.scopus.com/inward/record.url?eid=2-s2.0-34249895282&partnerID=40&md5=255cbd9d146bfa477b2bf90d043ebed9	Article	Final		Scopus	2-s2.0-34249895282
Sharma, S.K., Parasuraman, P., Kumar, G., Surolia, N., Surolia, A.	56265188300; 57194785737; 7202418646; 57211728502; 7103147506	Green tea catechins potentiate triclosan binding to enoyl-ACP reductase from Plasmodium falciparum (PfENR)	2007	Journal of Medicinal Chemistry	50	4		765	775	44	10.1021/jm061154d	https://www.scopus.com/inward/record.url?eid=2-s2.0-33847401359&partnerID=40&md5=e7b1ef72dca6a8fd8cff070582d58802	Article	Final		Scopus	2-s2.0-33847401359
Jones, G.L., Russell, A.D., Caliskan, Z., Stickler, D.J.	7406141623; 7402736050; 57189376734; 36906022200	A strategy for the control of catheter blockage by crystalline Proteus mirabilis biofilm using the antibacterial agent triclosan	2005	European Urology	48	5		838	845	44	10.1016/j.eururo.2005.07.004	https://www.scopus.com/inward/record.url?eid=2-s2.0-27144512909&partnerID=40&md5=6cc6d7cfd6aa7130b5fee3737b64c39a	Article	Final		Scopus	2-s2.0-27144512909
Hanioka, N., Omae, E., Nishimura, T., Jinno, H., Onodera, S., Yoda, R., Ando, M.	57195617213; 8058056300; 7404432340; 7006456182; 7202293154; 7004265680; 7402881361	Interaction of 2,4,4'-trichloro-2'-hydroxydiphenyl ether with microsomal cytochrome p450-dependent monooxygenases in rat liver	1996	Chemosphere	33	2		265	276	44	10.1016/0045-6535(96)00169-5	https://www.scopus.com/inward/record.url?eid=2-s2.0-0029884142&partnerID=40&md5=fe99fcc5afea6ed0c77f6d24ee129670	Article	Final		Scopus	2-s2.0-0029884142
Kanetoshi, A., Katsura, E., Ogawa, H., Ohyama, T., Kaneshima, H., Miura, T.	6701425971; 35570254000; 57218960759; 7202819015; 7006562013; 7402844813	Acute toxicity, percutaneous absorption and effects on hepatic mixed function oxidase activities of 2,4,4′-trichloro-2′-hydroxydiphenyl ether (Irgasan® DP300) and its chlorinated derivatives	1992	Archives of Environmental Contamination and Toxicology	23	1		91	98	44	10.1007/BF00226000	https://www.scopus.com/inward/record.url?eid=2-s2.0-0026723748&partnerID=40&md5=973dedfa07c5ff3060804899f9964561	Article	Final		Scopus	2-s2.0-0026723748
Mankodi, S., Walker, C., Conforti, N., DeVizio, W., McCool, J.J., Volpe, A.R.	6701503517; 57199281574; 7004345635; 7005240533; 7005996580; 7202342080	Clinical effect of a triclosan-containing dentifrice on plaque and gingivitis: a six-month study.	1992	Clinical preventive dentistry	14	6		4	10	44		https://www.scopus.com/inward/record.url?eid=2-s2.0-0026952123&partnerID=40&md5=1bac115857ca6adb3e35d8d78a0318d7	Article	Final		Scopus	2-s2.0-0026952123
Reichert, G., Hilgert, S., Fuchs, S., Azevedo, J.C.R.	57078368400; 36155366200; 9040444500; 25623089900	Emerging contaminants and antibiotic resistance in the different environmental matrices of Latin America	2019	Environmental Pollution	255		113140			43	10.1016/j.envpol.2019.113140	https://www.scopus.com/inward/record.url?eid=2-s2.0-85072240861&partnerID=40&md5=047889a6e47a26297cc43e84cc7a42fa	Article	Final		Scopus	2-s2.0-85072240861
Montagner, C.C., Sodré, F.F., Acayaba, R.D., Vidal, C., Campestrini, I., Locatelli, M.A., Pescara, I.C., Albuquerque, A.F., Umbuzeiro, G.A., Jardim, W.F.	36340568700; 6602318104; 56316545200; 55576394100; 35848260700; 23985405800; 35796293200; 57203832935; 6506130489; 55221319800	Ten years-snapshot of the occurrence of emerging contaminants in drinking, surface and ground waters and wastewaters from São Paulo State, Brazil	2019	Journal of the Brazilian Chemical Society	30	3		614	632	43	10.21577/0103-5053.20180232	https://www.scopus.com/inward/record.url?eid=2-s2.0-85065661711&partnerID=40&md5=abd392440caae9e8ca1716f783c1eba9	Article	Final	All Open Access, Gold, Green	Scopus	2-s2.0-85065661711
Ferrey, M.L., Coreen Hamilton, M., Backe, W.J., Anderson, K.E.	36845254500; 8978576500; 46760984400; 57195606827	Pharmaceuticals and other anthropogenic chemicals in atmospheric particulates and precipitation	2018	Science of the Total Environment	612			1488	1497	43	10.1016/j.scitotenv.2017.06.201	https://www.scopus.com/inward/record.url?eid=2-s2.0-85029180541&partnerID=40&md5=83a53800e2b055dbbad6616cca36f293	Article	Final		Scopus	2-s2.0-85029180541
Syberg, K., Nielsen, A., Khan, F.R., Banta, G.T., Palmqvist, A., Jepsen, P.M.	23669047800; 57196718070; 35315742500; 57204404186; 7003455283; 16306693600	Microplastic potentiates triclosan toxicity to the marine copepod Acartia tonsa (Dana)	2017	Journal of Toxicology and Environmental Health - Part A: Current Issues	80	23-24		1369	1371	43	10.1080/15287394.2017.1385046	https://www.scopus.com/inward/record.url?eid=2-s2.0-85033698073&partnerID=40&md5=538de6ba44be5c05a6ffafc905d2b469	Article	Final		Scopus	2-s2.0-85033698073
Vernet, C., Pin, I., Giorgis-Allemand, L., Philippat, C., Benmerad, M., Quentin, J., Calafat, A.M., Ye, X., Annesi-Maesano, I., Siroux, V., Slama, R., Botton, J., Charles, M.-A., Dargent-Molina, P., de Lauzon-Guillain, B., Ducimetière, P., de Agostini, M., Foliguet, B., Forhan, A., Fritel, X., Germa, A., Goua, V., Hankard, R., Heude, B., Kaminski, M., Larroque, B., Lelong, N., Lepeule, J., Magnin…	57195466972; 24559126900; 55195705100; 37032903500; 54885736600; 57196086395; 7005617310; 8902998000; 56229296400; 57196095623; 55699429700; 57207541320; 57217606777; 6701657521; 57200652152; 7102627706; 6701678532; 7006449242; 6602859730; 6603669297; 35745917400; 6506554979; 55399813100; 6603475202; 55431686200; 7003712790; 7003551292; 12144303500; 7005975546; 24399575800; 55985697200; 572058526…	In utero exposure to select phenols and phthalates and respiratory health in five-year-old boys: A prospective study	2017	Environmental Health Perspectives	125	9	97006			43	10.1289/EHP1015	https://www.scopus.com/inward/record.url?eid=2-s2.0-85031785016&partnerID=40&md5=eae9090f7b6f963a23dce7564842ea0b	Article	Final	All Open Access, Bronze, Green	Scopus	2-s2.0-85031785016
Teplova, V.V., Belosludtsev, K.N., Kruglov, A.G.	7004832603; 6508066471; 7004522744	Mechanism of triclosan toxicity: Mitochondrial dysfunction including complex II inhibition, superoxide release and uncoupling of oxidative phosphorylation	2017	Toxicology Letters	275			108	117	43	10.1016/j.toxlet.2017.05.004	https://www.scopus.com/inward/record.url?eid=2-s2.0-85018885201&partnerID=40&md5=e666f53c622fb0fb8d8acc21f22368d8	Article	Final		Scopus	2-s2.0-85018885201
Tohidi, F., Cai, Z.	55921715300; 7402904946	Fate and mass balance of triclosan and its degradation products: Comparison of three different types of wastewater treatments and aerobic/anaerobic sludge digestion	2017	Journal of Hazardous Materials	323			329	340	43	10.1016/j.jhazmat.2016.04.034	https://www.scopus.com/inward/record.url?eid=2-s2.0-84975156646&partnerID=40&md5=a14c9729f9808bb46cdcd03a23f157c5	Article	Final		Scopus	2-s2.0-84975156646
Olsen, J., Themstrup, L., De Carvalho, N., Mogensen, M., Pellacani, G., Jemec, G.B.E.	7403259964; 55499157700; 56524262300; 16444825800; 35311913600; 7005396690	Diagnostic accuracy of optical coherence tomography in actinic keratosis and basal cell carcinoma	2016	Photodiagnosis and Photodynamic Therapy	16			44	49	43	10.1016/j.pdpdt.2016.08.004	https://www.scopus.com/inward/record.url?eid=2-s2.0-84988373787&partnerID=40&md5=829ca8ad6f1cba2a26267fd4b1c4d311	Article	Final		Scopus	2-s2.0-84988373787
Donnachie, R.L., Johnson, A.C., Sumpter, J.P.	55982444800; 7410013329; 7005149055	A rational approach to selecting and ranking some pharmaceuticals of concern for the aquatic environment and their relative importance compared with other chemicals	2016	Environmental Toxicology and Chemistry	35	4		1021	1027	43	10.1002/etc.3165	https://www.scopus.com/inward/record.url?eid=2-s2.0-84947968703&partnerID=40&md5=00bdbedc3166bb393157bbd375952f7f	Article	Final	All Open Access, Hybrid Gold, Green	Scopus	2-s2.0-84947968703
Wu, H.-X., Tan, L., Tang, Z.-W., Yang, M.-Y., Xiao, J.-Y., Liu, C.-J., Zhuo, R.-X.	56488634100; 57193488072; 56573167900; 56488840500; 56573161800; 8855811100; 16481533900	Highly efficient antibacterial surface grafted with a triclosan-decorated poly(N-hydroxyethylacrylamide) brush	2015	ACS Applied Materials and Interfaces	7	12		7008	7015	43	10.1021/acsami.5b01210	https://www.scopus.com/inward/record.url?eid=2-s2.0-84926330230&partnerID=40&md5=12459ce444fdaf5a0840614544990c5d	Article	Final		Scopus	2-s2.0-84926330230
Lin, Y.-L., Chiou, J.-H., Lee, C.-H.	8117560600; 56032739400; 56033412800	Effect of silica fouling on the removal of pharmaceuticals and personal care products by nanofiltration and reverse osmosis membranes	2014	Journal of Hazardous Materials	277			102	109	43	10.1016/j.jhazmat.2014.01.023	https://www.scopus.com/inward/record.url?eid=2-s2.0-84903772171&partnerID=40&md5=dab5606bf0c20f863f15364b3bfbb290	Article	Final		Scopus	2-s2.0-84903772171
Bayen, S., Segovia, E., Loh, L.L., Burger, D.F., Eikaas, H.S., Kelly, B.C.	6603010320; 55926810000; 56068085400; 15025707600; 8323450500; 7202842613	Application of Polar Organic Chemical Integrative Sampler (POCIS) to monitor emerging contaminants in tropical waters	2014	Science of the Total Environment	482-483	1		15	22	43	10.1016/j.scitotenv.2014.02.082	https://www.scopus.com/inward/record.url?eid=2-s2.0-84896109765&partnerID=40&md5=e3b3aeab86d79973c8db0117282ad7d9	Article	Final		Scopus	2-s2.0-84896109765
Bertelsen, R.J., Engel, S.M., Jusko, T.A., Calafat, A.M., Hoppin, J.A., London, S.J., Eggesbø, M., Aase, H., Zeiner, P., Reichborn-Kjennerud, T., Knudsen, G.P., Guidry, V.T., Longnecker, M.P.	35301963000; 8701919800; 6507919565; 7005617310; 7004026763; 56988756100; 6602889003; 6507938978; 6701557618; 6701476847; 9244023200; 8585206900; 7006480282	Reliability of triclosan measures in repeated urine samples from Norwegian pregnant women	2014	Journal of Exposure Science and Environmental Epidemiology	24	5		517	521	43	10.1038/jes.2013.95	https://www.scopus.com/inward/record.url?eid=2-s2.0-84906794521&partnerID=40&md5=e56b416f981aeab1b69fc306e2be817d	Article	Final	All Open Access, Green	Scopus	2-s2.0-84906794521
Middleton, J.H., Salierno, J.D.	8665785100; 6507562452	Antibiotic resistance in triclosan tolerant fecal coliforms isolated from surface waters near wastewater treatment plant outflows (Morris County, NJ, USA)	2013	Ecotoxicology and Environmental Safety	88			79	88	43	10.1016/j.ecoenv.2012.10.025	https://www.scopus.com/inward/record.url?eid=2-s2.0-84871530496&partnerID=40&md5=9f2a704a7d194988990485e6de3ca644	Article	Final		Scopus	2-s2.0-84871530496
Strittmatter, N., Düring, R.-A., Takáts, Z.	55325547500; 7006738281; 6603799300	Analysis of wastewater samples by direct combination of thin-film microextraction and desorption electrospray ionization mass spectrometry	2012	Analyst	137	17		4037	4044	43	10.1039/c2an35411j	https://www.scopus.com/inward/record.url?eid=2-s2.0-84864440771&partnerID=40&md5=b27cda5719bcaf4462652501d555b4fa	Article	Final		Scopus	2-s2.0-84864440771
Tonnelier, A., Coecke, S., Zaldívar, J.-M.	57224980718; 6603860559; 56250944700	Screening of chemicals for human bioaccumulative potential with a physiologically based toxicokinetic model	2012	Archives of Toxicology	86	3		393	403	43	10.1007/s00204-011-0768-0	https://www.scopus.com/inward/record.url?eid=2-s2.0-84858077459&partnerID=40&md5=ad159db6309511009320a762c71d1477	Article	Final	All Open Access, Hybrid Gold, Green	Scopus	2-s2.0-84858077459
Matozzo, V., Costa Devoti, A., Marin, M.G.	6603566172; 46860963800; 7202222119	Immunotoxic effects of triclosan in the clam Ruditapes philippinarum	2012	Ecotoxicology	21	1		66	74	43	10.1007/s10646-011-0766-2	https://www.scopus.com/inward/record.url?eid=2-s2.0-84856280903&partnerID=40&md5=fbf12bdd00466aa3c96872961c388d8b	Article	Final		Scopus	2-s2.0-84856280903
Chen, F., Rice, K.C., Liu, X.-M., Reinhardt, R.A., Bayles, K.W., Wang, D.	55714475400; 7201912486; 55256388400; 7101612761; 7005785684; 35075323800	Triclosan-loaded tooth-binding micelles for prevention and treatment of dental biofilm	2010	Pharmaceutical Research	27	11		2356	2364	43	10.1007/s11095-010-0119-5	https://www.scopus.com/inward/record.url?eid=2-s2.0-78549284872&partnerID=40&md5=fcd64d9c2f178ddfe0ff81dcf6d37bc9	Article	Final	All Open Access, Green	Scopus	2-s2.0-78549284872
Çakmak, A., Çirpanli, Y., Bilensoy, E., Yorganci, K., Çaliş, S., Saribaş, Z., Kaynaroǧlu, V.	15922181600; 12041209300; 13105248100; 6604011808; 6701686975; 55941056800; 6602936742	Antibacterial activity of triclosan chitosan coated graft on hernia graft infection model	2009	International Journal of Pharmaceutics	381	2		214	219	43	10.1016/j.ijpharm.2009.05.059	https://www.scopus.com/inward/record.url?eid=2-s2.0-70349267543&partnerID=40&md5=5ff28a27f110d906fee57b3aefece57f	Article	Final		Scopus	2-s2.0-70349267543
Ye, X., Wong, L.-Y., Jia, L.T., Needham, L.L., Calafat, A.M.	8902998000; 7402091841; 25930424900; 35446662500; 7005617310	Stability of the conjugated species of environmental phenols and parabens in human serum	2009	Environment International	35	8		1160	1163	43	10.1016/j.envint.2009.07.011	https://www.scopus.com/inward/record.url?eid=2-s2.0-70349308219&partnerID=40&md5=95f86356650e174ae373142cf2ef8925	Article	Final		Scopus	2-s2.0-70349308219
Lim, M.-H., Snyder, S.A., Sedlak, D.L.	24069143800; 7401687489; 7005529361	Use of biodegradable dissolved organic carbon (BDOC) to assess the potential for transformation of wastewater-derived contaminants in surface waters	2008	Water Research	42	12		2943	2952	43	10.1016/j.watres.2008.03.008	https://www.scopus.com/inward/record.url?eid=2-s2.0-44749091015&partnerID=40&md5=d8408d7cd4f64360c12c409518ad72fd	Article	Final		Scopus	2-s2.0-44749091015
Cohen, P.R.	57218958332	The skin in the gym: a comprehensive review of the cutaneous manifestations of community-acquired methicillin-resistant Staphylococcus aureus infection in athletes	2008	Clinics in Dermatology	26	1		16	26	43	10.1016/j.clindermatol.2007.10.006	https://www.scopus.com/inward/record.url?eid=2-s2.0-38949190211&partnerID=40&md5=c648ae90fdf0af8681a6a75e23eaaa40	Article	Final		Scopus	2-s2.0-38949190211
Fine, D.H., Furgang, D., Markowitz, K., Sreenivasan, P.K., Klimpel, K., De Vizio, W.	7102968599; 6603854332; 6602502799; 7003305710; 57213119277; 6602930145	The antimicrobial effect of a triclosan/copolymer dentifrice on oral microorganisms in vivo	2006	Journal of the American Dental Association	137	10		1406	1413	43	10.14219/jada.archive.2006.0053	https://www.scopus.com/inward/record.url?eid=2-s2.0-33750510244&partnerID=40&md5=4e00fa453c817ac1c6a31255eea1a0f7	Article	Final		Scopus	2-s2.0-33750510244
Chuanchuen, R., Murata, T., Gotoh, N., Schweizer, H.P.	22933870300; 55218836700; 7006670316; 7102982697	Substrate-dependent utilization of OprM or OpmH by the Pseudomonas aeruginosa MexJK efflux pump	2005	Antimicrobial Agents and Chemotherapy	49	5		2133	2136	43	10.1128/AAC.49.5.2133-2136.2005	https://www.scopus.com/inward/record.url?eid=2-s2.0-18244370493&partnerID=40&md5=11833a64858b5fd630f8094b722bd189	Article	Final	All Open Access, Bronze, Green	Scopus	2-s2.0-18244370493
Lear, J.C., Maillard, J.-Y., Dettmar, P.W., Goddard, P.A., Russell, A.D.	8536619100; 7102557059; 24545878500; 36752965200; 7402736050	Chloroxylenol- and triclosan-tolerant bacteria from industrial sources	2002	Journal of Industrial Microbiology and Biotechnology	29	5		238	242	43	10.1038/sj.jim.7000320	https://www.scopus.com/inward/record.url?eid=2-s2.0-0036851403&partnerID=40&md5=5a25530f21549d4940077cdb43d7c1bd	Article	Final		Scopus	2-s2.0-0036851403
Gilbert, P., McBain, A.J.	55897749000; 7003343482	Literature-based evaluation of the potential risks associated with impregnation of medical devices and implants with triclosan	2002	Surgical Infections	3			55S	63S	43	10.1089/10962960260496343	https://www.scopus.com/inward/record.url?eid=2-s2.0-85047696783&partnerID=40&md5=72308fb1a0b7dfb22421cc380b4bfe6a	Article	Final		Scopus	2-s2.0-85047696783
Jensen, J.L., Barkvoll, P.	7404521142; 7003546689	Clinical implications of the dry mouth - Oral mucosal diseases	1998	Annals of the New York Academy of Sciences	842			156	162	43	10.1111/j.1749-6632.1998.tb09643.x	https://www.scopus.com/inward/record.url?eid=2-s2.0-0031958778&partnerID=40&md5=fd7b84a59c2609d401ab0ba26f8b3568	Article	Final		Scopus	2-s2.0-0031958778
Liu, Y., Ren, Y., Li, Y., Su, L., Zhang, Y., Huang, F., Liu, J., Liu, J., van Kooten, T.G., An, Y., Shi, L., van der Mei, H.C., Busscher, H.J.	56060925200; 57203906506; 57189308998; 57202438318; 55983710400; 57131836100; 55642028200; 55705907900; 6701683724; 7102051164; 56108331600; 7102850776; 36041882500	Nanocarriers with conjugated antimicrobials to eradicate pathogenic biofilms evaluated in murine in vivo and human ex vivo infection models	2018	Acta Biomaterialia	79			331	343	42	10.1016/j.actbio.2018.08.038	https://www.scopus.com/inward/record.url?eid=2-s2.0-85052878985&partnerID=40&md5=e394c45769c0fe58b50e0c75c264e03b	Article	Final		Scopus	2-s2.0-85052878985
Wang, S., Hu, Y., Wang, J.	55637275300; 57201392446; 55881883300	Biodegradation of typical pharmaceutical compounds by a novel strain Acinetobacter sp.	2018	Journal of Environmental Management	217			240	246	42	10.1016/j.jenvman.2018.03.096	https://www.scopus.com/inward/record.url?eid=2-s2.0-85044566870&partnerID=40&md5=1d34bd04f6c4cb8846f54e557d9b5f60	Article	Final		Scopus	2-s2.0-85044566870
Buckley, J.P., Quirós-Alcalá, L., Teitelbaum, S.L., Calafat, A.M., Wolff, M.S., Engel, S.M.	24401008400; 57203702828; 35417351600; 7005617310; 7403308642; 8701919800	Associations of prenatal environmental phenol and phthalate biomarkers with respiratory and allergic diseases among children aged 6 and 7 years	2018	Environment International	115			79	88	42	10.1016/j.envint.2018.03.016	https://www.scopus.com/inward/record.url?eid=2-s2.0-85043787838&partnerID=40&md5=e64aa2d49661e58ef4074740ee1fe994	Article	Final	All Open Access, Green	Scopus	2-s2.0-85043787838
Tato, T., Salgueiro-González, N., León, V.M., González, S., Beiras, R.	57195757364; 54882391400; 7004598871; 57210440299; 7003846333	Ecotoxicological evaluation of the risk posed by bisphenol A, triclosan, and 4-nonylphenol in coastal waters using early life stages of marine organisms (Isochrysis galbana, Mytilus galloprovincialis, Paracentrotus lividus, and Acartia clausi)	2018	Environmental Pollution	232			173	182	42	10.1016/j.envpol.2017.09.031	https://www.scopus.com/inward/record.url?eid=2-s2.0-85029744986&partnerID=40&md5=5c41d42e0e9c655e337eb77568d52605	Article	Final		Scopus	2-s2.0-85029744986
Lenz, K.A., Pattison, C., Ma, H.	57225261204; 57195403313; 35311486000	Triclosan (TCS) and triclocarban (TCC) induce systemic toxic effects in a model organism the nematode Caenorhabditis elegans	2017	Environmental Pollution	231			462	470	42	10.1016/j.envpol.2017.08.036	https://www.scopus.com/inward/record.url?eid=2-s2.0-85027893315&partnerID=40&md5=f0264e28c538ab041491f7bf2cfcab30	Article	Final		Scopus	2-s2.0-85027893315
Pi, N., Ng, J.Z., Kelly, B.C.	7801572413; 57193851453; 7202842613	Bioaccumulation of pharmaceutically active compounds and endocrine disrupting chemicals in aquatic macrophytes: Results of hydroponic experiments with Echinodorus horemanii and Eichhornia crassipes	2017	Science of the Total Environment	601-602			812	820	42	10.1016/j.scitotenv.2017.05.137	https://www.scopus.com/inward/record.url?eid=2-s2.0-85020048454&partnerID=40&md5=0f97362e14736a688d2c4b7cea127d74	Article	Final		Scopus	2-s2.0-85020048454
Lehutso, R.F., Daso, A.P., Okonkwo, J.O.	57200660023; 36871681100; 55918060300	Occurrence and environmental levels of triclosan and triclocarban in selected wastewater treatment plants in Gauteng Province, South Africa	2017	Emerging Contaminants	3	3		107	114	42	10.1016/j.emcon.2017.07.001	https://www.scopus.com/inward/record.url?eid=2-s2.0-85042074613&partnerID=40&md5=e3c47a84fffac30c625249af3c5da641	Article	Final	All Open Access, Gold	Scopus	2-s2.0-85042074613
Xin, X., Huang, G., Liu, X., An, C., Yao, Y., Weger, H., Zhang, P., Chen, X.	56797476900; 55489745300; 56479922200; 14830211800; 55608540700; 7003537333; 56984702400; 56329290300	Molecular toxicity of triclosan and carbamazepine to green algae Chlorococcum sp.: A single cell view using synchrotron-based Fourier transform infrared spectromicroscopy	2017	Environmental Pollution	226			12	20	42	10.1016/j.envpol.2017.04.007	https://www.scopus.com/inward/record.url?eid=2-s2.0-85017147973&partnerID=40&md5=0171a8b441f2ba055266ab6efab10cdd	Article	Final		Scopus	2-s2.0-85017147973
Wesgate, R., Grasha, P., Maillard, J.-Y.	56453524400; 57094232000; 7102557059	Use of a predictive protocol to measure the antimicrobial resistance risks associated with biocidal product usage	2016	American Journal of Infection Control	44	4		458	464	42	10.1016/j.ajic.2015.11.009	https://www.scopus.com/inward/record.url?eid=2-s2.0-84956931388&partnerID=40&md5=da0a296afd812ab209852a5296c03f7a	Article	Final	All Open Access, Hybrid Gold, Green	Scopus	2-s2.0-84956931388
Grebel, J.E., Charbonnet, J.A., Sedlak, D.L.	13204280000; 56940951900; 7005529361	Oxidation of organic contaminants by manganese oxide geomedia for passive urban stormwater treatment systems	2016	Water Research	88			481	491	42	10.1016/j.watres.2015.10.019	https://www.scopus.com/inward/record.url?eid=2-s2.0-84946011925&partnerID=40&md5=df13021be1571e435aa4f1a208a61a19	Article	Final		Scopus	2-s2.0-84946011925
Zhang, N.-S., Liu, Y.-S., Van den Brink, P.J., Price, O.R., Ying, G.-G.	57198822547; 7410231118; 56585600100; 26022652400; 7006664489	Ecological risks of home and personal care products in the riverine environment of a rural region in South China without domestic wastewater treatment facilities	2015	Ecotoxicology and Environmental Safety	122			417	425	42	10.1016/j.ecoenv.2015.09.004	https://www.scopus.com/inward/record.url?eid=2-s2.0-84941644438&partnerID=40&md5=81865dd437b3bd28daf04382dc62d52c	Article	Final		Scopus	2-s2.0-84941644438
Phan, H.V., Hai, F.I., McDonald, J.A., Khan, S.J., Zhang, R., Price, W.E., Broeckmann, A., Nghiem, L.D.	56092646600; 13004627200; 35099256400; 7404042572; 57202997925; 7201638599; 9037642200; 36778460100	Nutrient and trace organic contaminant removal from wastewater of a resort town: Comparison between a pilot and a full scale membrane bioreactor	2015	International Biodeterioration and Biodegradation	102			40	48	42	10.1016/j.ibiod.2015.02.010	https://www.scopus.com/inward/record.url?eid=2-s2.0-84941314674&partnerID=40&md5=587fbc7cd2fbf46fc228a4bbb538e85c	Article	Final	All Open Access, Green	Scopus	2-s2.0-84941314674
Schiebel, J., Chang, A., Shah, S., Lu, Y., Liu, L., Pan, P., Hirschbeck, M.W., Tareilus, M., Eltschkner, S., Yu, W., Cummings, J.E., Knudson, S.E., Bommineni, G.R., Walker, S.G., Slayden, R.A., Sotriffer, C.A., Tonge, P.J., Kisker, C.	54886439500; 54793976800; 54894077100; 56200157300; 55547962800; 55199595100; 54894094100; 56199849600; 56200317400; 55770932400; 7402590909; 24177909100; 55307055100; 7403745846; 6602929826; 6601912673; 7003501916; 7007161098	Rational design of broad spectrum antibacterial activity based on a clinically relevant enoyl-acyl carrier protein (ACP) reductase inhibitor	2014	Journal of Biological Chemistry	289	23		15987	16005	42	10.1074/jbc.M113.532804	https://www.scopus.com/inward/record.url?eid=2-s2.0-84902204087&partnerID=40&md5=6e5012f005b8b3cff903602f54b41bc7	Article	Final	All Open Access, Hybrid Gold, Green	Scopus	2-s2.0-84902204087
Lin, Y.-L., Lee, C.-H.	8117560600; 56033412800	Elucidating the rejection mechanisms of PPCPs by nanofiltration and reverse osmosis membranes	2014	Industrial and Engineering Chemistry Research	53	16		6798	6806	42	10.1021/ie500114r	https://www.scopus.com/inward/record.url?eid=2-s2.0-84899530099&partnerID=40&md5=1cbf86a499657a6775434cfdb07f61c9	Article	Final		Scopus	2-s2.0-84899530099
MacHerius, A., Seiwert, B., Schröder, P., Huber, C., Lorenz, W., Reemtsma, T.	26633104600; 9249063700; 7005968780; 56864431600; 7201934629; 7004552587	Identification of plant metabolites of environmental contaminants by UPLC-QToF-MS: The in vitro metabolism of triclosan in horseradish	2014	Journal of Agricultural and Food Chemistry	62	5		1001	1009	42	10.1021/jf404784q	https://www.scopus.com/inward/record.url?eid=2-s2.0-84893663640&partnerID=40&md5=78f6965f2cb1aa7b7f2aee5f11e337c3	Article	Final		Scopus	2-s2.0-84893663640
Peng, Y., Luo, Y., Nie, X.-P., Liao, W., Yang, Y.-F., Ying, G.-G.	56403709800; 55845809600; 7103207479; 52163964900; 25937617900; 7006664489	Toxic effects of Triclosan on the detoxification system and breeding of Daphnia magna	2013	Ecotoxicology	22	9		1384	1394	42	10.1007/s10646-013-1124-3	https://www.scopus.com/inward/record.url?eid=2-s2.0-84886084948&partnerID=40&md5=79f8e94cddb33024056c1d056d164209	Article	Final		Scopus	2-s2.0-84886084948
Tarnow, P., Tralau, T., Hunecke, D., Luch, A.	8915410400; 6602418641; 55445258600; 7003265965	Effects of triclocarban on the transcription of estrogen, androgen and aryl hydrocarbon receptor responsive genes in human breast cancer cells	2013	Toxicology in Vitro	27	5		1467	1475	42	10.1016/j.tiv.2013.03.003	https://www.scopus.com/inward/record.url?eid=2-s2.0-84876704554&partnerID=40&md5=ee8e3aaf993651eb2691582a73cc5290	Article	Final	All Open Access, Hybrid Gold	Scopus	2-s2.0-84876704554
Martín de Vidales, M.J., Sáez, C., Cañizares, P., Rodrigo, M.A.	35109530100; 9332869500; 7006318215; 34868498800	Removal of triclosan by conductive-diamond electrolysis and sonoelectrolysis	2013	Journal of Chemical Technology and Biotechnology	88	5		823	828	42	10.1002/jctb.3907	https://www.scopus.com/inward/record.url?eid=2-s2.0-84876307139&partnerID=40&md5=82f4849236da860ebc5aef01d47e2ba5	Article	Final		Scopus	2-s2.0-84876307139
Parolini, M., Pedriali, A., Binelli, A.	24367386300; 35171046000; 6602197863	Application of a biomarker response index for ranking the toxicity of five pharmaceutical and personal care products (PPCPs) to the bivalve Dreissena polymorpha	2013	Archives of Environmental Contamination and Toxicology	64	3		439	447	42	10.1007/s00244-012-9847-3	https://www.scopus.com/inward/record.url?eid=2-s2.0-84880570214&partnerID=40&md5=7bff53389b397ca55cd7ee5bded43ab6	Article	Final		Scopus	2-s2.0-84880570214
Louis, G.W., Hallinger, D.R., Stoker, T.E.	57197160489; 55557978300; 7003731289	The effect of triclosan on the uterotrophic response to extended doses of ethinyl estradiol in the weanling rat	2013	Reproductive Toxicology	36			71	77	42	10.1016/j.reprotox.2012.12.001	https://www.scopus.com/inward/record.url?eid=2-s2.0-84872367797&partnerID=40&md5=1da2c7eee111b6fbd160968441ab4554	Article	Final		Scopus	2-s2.0-84872367797
Wang, S., Wang, X., Poon, K., Wang, Y., Li, S., Liu, H., Lin, S., Cai, Z.	57207088223; 57192622869; 55155557900; 55199164900; 53877596200; 36095724900; 36237034900; 7402904946	Removal and reductive dechlorination of triclosan by Chlorella pyrenoidosa	2013	Chemosphere	92	11		1498	1505	42	10.1016/j.chemosphere.2013.03.067	https://www.scopus.com/inward/record.url?eid=2-s2.0-84880702515&partnerID=40&md5=6944fc1c09540ac2d7ee78522069baa8	Article	Final		Scopus	2-s2.0-84880702515
Mendez-Probst, C.E., Goneau, L.W., MacDonald, K.W., Nott, L., Seney, S., Elwood, C.N., Lange, D., Chew, B.H., Denstedt, J.D., Cadieux, P.A.	56013700900; 25521785500; 54884076900; 6602898939; 6505956133; 22933924000; 55632964700; 57216835321; 7006669826; 6603646843	The use of triclosan eluting stents effectively reduces ureteral stent symptoms: A prospective randomized trial	2012	BJU International	110	5		749	754	42	10.1111/j.1464-410X.2011.10903.x	https://www.scopus.com/inward/record.url?eid=2-s2.0-84865320214&partnerID=40&md5=ac18a4accdfdc608be201be40801598d	Article	Final		Scopus	2-s2.0-84865320214
[truncated: 2,496 more rows]
